# Supplementary material for: (E)-4-[(4-Amino-5-bromo­pyridin-3-yl)­iminometh­yl]phenol
Source: Acta Crystallogr Sect E Struct Rep Online. 2008 May 10;64(Pt 6):o1053. doi: 10.1107/S160053680800812X (PMC2961383; doi:10.1107/S160053680800812X)
Supplement: Supplementary file 1 [file e-64-o1053-sup1.cif]

##############################################################################
###                                                                        ###
###        Electronic paper (Acta Crystallographica Section E)             ###
###                                                                        ###
##############################################################################
#                                                                            #
# This CIF contains the data in a paper accepted for publication in Acta     #
# Crystallographica Section E. It conforms to the requirements of Notes      #
# for Authors for Section E, and has been peer reviewed under the auspices   #
# of the IUCr Commission on Journals.                                        #
#                                                                            #
# Full details of the Crystallographic Information File format               #
# are given in the paper "The Crystallographic Information File (CIF):       #
# a New Standard Archive File for Crystallography" by S. R. Hall, F. H.      #
# Allen and I. D. Brown [Acta Cryst. (1991), A47, 655-685].                  #
#                                                                            #
# The current version of the core CIF dictionary is obtainable from          #
# ftp://ftp.iucr.org/pub/cif_core.dic. The current version number is 2.4.    #
#                                                                            #
# Software is freely available for graphical display of the structure(s) in  #
# this CIF.  For information consult the CIF home page http://www.iucr.org/  #
# cif/home.html                                                              #
#                                                                            #
# This file may be used for bona fide research purposes within the           #
# scientific community so long as proper attribution is given to the journal # 
# article from which it was obtained.                                        #
#                                                                            #
##############################################################################
                                             
data_global
_audit_creation_method     SHELXL97
_journal_date_recd_electronic     2008-03-21
_journal_date_accepted     2008-03-26
_journal_name_full     'Acta Crystallographica, Section E'
_journal_year     2008
_journal_volume     64
_journal_issue      6
_journal_page_first     o1053
_journal_page_last     o1053
_journal_paper_category     QO
_journal_coeditor_code     HK2438
_publ_contact_author_name     'Mingjie Zhang'
_publ_contact_author_address
;
Department of Chemistry
Tianjin University
Tianjin 300072
People's Republic of China
;
_publ_contact_author_email     mjzhangtju@163.com
_publ_contact_author_fax     ?
_publ_contact_author_phone     '86 022 27892351'
_publ_section_title
;
(<i>E</i>)-4-[(4-amino-5-bromopyridin-3-yl)iminomethyl]phenol
;
loop_
    _publ_author_name
    _publ_author_address
    'Mingjian Cai'
;
Department of Chemistry
Tianjin University
Tianjin 300072
People's Republic of China
;
    'Mingjie Zhang'
;
Department of Chemistry
Tianjin University
Tianjin 300072
People's Republic of China
;
    'Yongliang Hu'
;
Department of Chemistry
Tianjin University
Tianjin 300072
People's Republic of China
;
data_I
_chemical_name_systematic
;
(<i>E</i>)-4-[(4-amino-5-bromopyridin-3-yl)iminomethyl]phenol
;
_chemical_name_common     ?
_chemical_formula_moiety     'C12 H10 Br N3 O'
_chemical_formula_sum     'C12 H10 Br N3 O'
_chemical_formula_structural     ?
_chemical_formula_analytical     ?
_chemical_formula_iupac     'C12 H10 Br N3 O'
_chemical_formula_weight     292.14
_chemical_melting_point     ?
_symmetry_cell_setting     monoclinic
_symmetry_space_group_name_H-M     'P 21/n'
_symmetry_space_group_name_Hall     '-P 2yn'
loop_
    _symmetry_equiv_pos_as_xyz
    'x, y, z'
    '-x+1/2, y+1/2, -z+1/2'
    '-x, -y, -z'
    'x-1/2, -y-1/2, z-1/2'
_cell_length_a     4.9607(10)
_cell_length_b     15.586(3)
_cell_length_c     14.906(3)
_cell_angle_alpha     90.00
_cell_angle_beta     95.65(3)
_cell_angle_gamma     90.00
_cell_volume     1146.9(4)
_cell_formula_units_Z     4
_cell_measurement_reflns_used     3259
_cell_measurement_theta_min     1.895
_cell_measurement_theta_max     27.833
_cell_measurement_temperature     113(2)
_exptl_crystal_description     plate
_exptl_crystal_colour     yellow
_exptl_crystal_size_max     0.10
_exptl_crystal_size_mid     0.08
_exptl_crystal_size_min     0.06
_exptl_crystal_density_diffrn     1.692
_exptl_crystal_density_meas     ?
_exptl_crystal_density_method     'not measured'
_exptl_crystal_F_000     584
_exptl_absorpt_coefficient_mu     3.570
_exptl_absorpt_correction_type     multi-scan
_exptl_absorpt_process_details     '(Blessing, 1995)'
_exptl_absorpt_correction_T_min     0.7166
_exptl_absorpt_correction_T_max     0.8143
_exptl_special_details
;
;
_diffrn_ambient_temperature     113(2)
_diffrn_radiation_type     MoK\a
_diffrn_radiation_wavelength     0.71073
_diffrn_radiation_source     'rotating anode'
_diffrn_radiation_monochromator     confocal
_diffrn_measurement_device_type     'Rigaku Saturn'
_diffrn_measurement_method     \w
_diffrn_detector_area_resol_mean     ?
_diffrn_reflns_number     14191
_diffrn_reflns_av_R_equivalents     0.0531
_diffrn_reflns_av_sigmaI/netI     0.0447
_diffrn_reflns_theta_min     2.61
_diffrn_reflns_theta_max     27.86
_diffrn_reflns_theta_full     27.86
_diffrn_measured_fraction_theta_max     0.998
_diffrn_measured_fraction_theta_full     0.998
_diffrn_reflns_limit_h_min     -6
_diffrn_reflns_limit_h_max     6
_diffrn_reflns_limit_k_min     -20
_diffrn_reflns_limit_k_max     20
_diffrn_reflns_limit_l_min     -19
_diffrn_reflns_limit_l_max     19
_diffrn_standards_number     0
_diffrn_standards_interval_count     0
_diffrn_standards_interval_time     0
_diffrn_standards_decay_%     0
loop_
    _diffrn_standard_refln_index_h
    _diffrn_standard_refln_index_k
    _diffrn_standard_refln_index_l
    ? ? ?
_refine_special_details
;
 Refinement of F^2^ against ALL reflections.  The weighted R-factor wR and
 goodness of fit S are based on F^2^, conventional R-factors R are based
 on F, with F set to zero for negative F^2^. The threshold expression of
 F^2^ > 2sigma(F^2^) is used only for calculating R-factors(gt) etc. and is
 not relevant to the choice of reflections for refinement.  R-factors based
 on F^2^ are statistically about twice as large as those based on F, and R-
 factors based on ALL data will be even larger.
;
_reflns_number_total     2739
_reflns_number_gt     2123
_reflns_threshold_expression     I>2\s(I)
_refine_ls_structure_factor_coef     Fsqd
_refine_ls_matrix_type     full
_refine_ls_R_factor_all     0.0548
_refine_ls_R_factor_gt     0.0400
_refine_ls_wR_factor_gt     0.0924
_refine_ls_wR_factor_ref     0.0997
_refine_ls_goodness_of_fit_ref     1.022
_refine_ls_restrained_S_all     1.023
_refine_ls_number_reflns     2739
_refine_ls_number_parameters     163
_refine_ls_number_restraints     2
_refine_ls_hydrogen_treatment     mixed
_refine_ls_weighting_scheme     calc
_refine_ls_weighting_details
       'calc w = 1/[\s^2^(Fo^2^)+(0.0558P)^2^+0.0115P] where P=(Fo^2^+2Fc^2^)/3'
_atom_sites_solution_hydrogens     geom
_atom_sites_solution_primary     direct
_atom_sites_solution_secondary     difmap
_refine_ls_shift/su_max     0.001
_refine_ls_shift/su_mean     0.000
_refine_diff_density_max     0.530
_refine_diff_density_min     -0.593
_refine_ls_extinction_method     none
_refine_ls_extinction_coef     ?
loop_
    _atom_type_symbol
    _atom_type_description
    _atom_type_scat_dispersion_real
    _atom_type_scat_dispersion_imag
    _atom_type_scat_source
    'C' 'C' 0.0033 0.0016
                         'International Tables Vol C Tables 4.2.6.8 and 6.1.1.4'
    'H' 'H' 0.0000 0.0000
                         'International Tables Vol C Tables 4.2.6.8 and 6.1.1.4'
    'N' 'N' 0.0061 0.0033
                         'International Tables Vol C Tables 4.2.6.8 and 6.1.1.4'
    'O' 'O' 0.0106 0.0060
                         'International Tables Vol C Tables 4.2.6.8 and 6.1.1.4'
    'Br' 'Br' -0.2901 2.4595
                         'International Tables Vol C Tables 4.2.6.8 and 6.1.1.4'
_computing_data_collection     'CrystalClear (Rigaku/MSC, 2005)'
_computing_cell_refinement     'CrystalClear (Rigaku/MSC, 2005)'
_computing_data_reduction     'CrystalClear (Rigaku/MSC, 2005)'
_computing_structure_solution     'SHELXS97 (Sheldrick, 2008)'
_computing_structure_refinement     'SHELXL97 (Sheldrick, 2008)'
_computing_molecular_graphics     'SHELXTL (Bruker, 1997)'
_computing_publication_material
                                'SHELXTL (Bruker, 1997) and PLATON (Spek, 2003)'
loop_
    _atom_site_type_symbol
    _atom_site_label
    _atom_site_fract_x
    _atom_site_fract_y
    _atom_site_fract_z
    _atom_site_U_iso_or_equiv
    _atom_site_adp_type
    _atom_site_calc_flag
    _atom_site_refinement_flags
    _atom_site_occupancy
    _atom_site_disorder_assembly
    _atom_site_disorder_group
    Br Br1 0.22060(6) 0.579793(19) 0.40491(2) 0.03830(14) Uani d . 1 . .
    O O1 1.2134(4) 0.29970(11) -0.18529(12) 0.0258(4) Uani d . 1 . .
    H H1 1.2791 0.2515 -0.1871 0.039 Uiso calc R 1 . .
    N N1 -0.0149(4) 0.34708(13) 0.29398(14) 0.0207(5) Uani d . 1 . .
    N N2 0.4754(4) 0.40060(14) 0.12855(15) 0.0214(5) Uani d . 1 . .
    N N3 0.5400(5) 0.53733(15) 0.23987(17) 0.0263(5) Uani d D 1 . .
    C C1 0.1953(5) 0.48149(16) 0.32940(17) 0.0213(5) Uani d . 1 . .
    C C2 0.0159(5) 0.41727(16) 0.34483(18) 0.0220(6) Uani d . 1 . .
    H H2 -0.0886 0.4231 0.3930 0.026 Uiso calc R 1 . .
    C C3 0.1392(5) 0.34101(15) 0.22483(17) 0.0197(5) Uani d . 1 . .
    H H3 0.1206 0.2921 0.1890 0.024 Uiso calc R 1 . .
    C C4 0.3231(5) 0.40235(16) 0.20351(17) 0.0199(5) Uani d . 1 . .
    C C5 0.3553(5) 0.47740(16) 0.25818(17) 0.0202(5) Uani d . 1 . .
    C C6 0.5619(5) 0.32877(16) 0.10100(17) 0.0209(5) Uani d . 1 . .
    H H6 0.5200 0.2789 0.1310 0.025 Uiso calc R 1 . .
    C C7 0.7226(5) 0.32179(16) 0.02482(17) 0.0192(5) Uani d . 1 . .
    C C8 0.7946(5) 0.39343(16) -0.02422(18) 0.0224(6) Uani d . 1 . .
    H H8 0.7318 0.4474 -0.0098 0.027 Uiso calc R 1 . .
    C C9 0.9575(5) 0.38505(16) -0.09363(18) 0.0232(6) Uani d . 1 . .
    H H9 1.0021 0.4333 -0.1257 0.028 Uiso calc R 1 . .
    C C10 1.0566(5) 0.30420(16) -0.11623(17) 0.0202(5) Uani d . 1 . .
    C C11 0.9849(5) 0.23290(16) -0.06839(17) 0.0208(5) Uani d . 1 . .
    H H11 1.0475 0.1789 -0.0829 0.025 Uiso calc R 1 . .
    C C12 0.8202(5) 0.24182(16) 0.00099(17) 0.0213(6) Uani d . 1 . .
    H H12 0.7736 0.1933 0.0324 0.026 Uiso calc R 1 . .
    H H3A 0.508(6) 0.5891(10) 0.2593(19) 0.028(8) Uiso d D 1 . .
    H H3B 0.590(5) 0.5330(19) 0.1844(9) 0.027(8) Uiso d D 1 . .
loop_
    _atom_site_aniso_label
    _atom_site_aniso_U_11
    _atom_site_aniso_U_22
    _atom_site_aniso_U_33
    _atom_site_aniso_U_12
    _atom_site_aniso_U_13
    _atom_site_aniso_U_23
    Br1 0.0515(2) 0.02764(19) 0.0375(2) -0.00060(13) 0.01289(16) -0.01098(13)
    O1 0.0335(11) 0.0214(9) 0.0253(10) 0.0049(8) 0.0168(8) 0.0036(8)
    N1 0.0210(11) 0.0234(11) 0.0186(11) 0.0013(9) 0.0061(9) 0.0025(9)
    N2 0.0192(11) 0.0245(11) 0.0212(12) 0.0001(9) 0.0060(9) 0.0012(9)
    N3 0.0292(13) 0.0188(12) 0.0321(14) -0.0044(10) 0.0090(11) -0.0002(10)
    C1 0.0241(13) 0.0191(12) 0.0207(13) 0.0038(10) 0.0024(11) -0.0032(10)
    C2 0.0235(14) 0.0238(13) 0.0195(13) 0.0042(11) 0.0067(11) 0.0009(11)
    C3 0.0220(13) 0.0181(12) 0.0194(13) 0.0009(10) 0.0038(10) -0.0005(10)
    C4 0.0211(13) 0.0219(12) 0.0171(13) 0.0029(10) 0.0040(10) 0.0014(10)
    C5 0.0205(13) 0.0185(12) 0.0211(13) 0.0032(10) 0.0003(10) 0.0015(10)
    C6 0.0187(13) 0.0227(13) 0.0216(13) -0.0001(10) 0.0042(10) 0.0021(11)
    C7 0.0181(12) 0.0229(13) 0.0168(13) -0.0019(10) 0.0030(10) 0.0001(10)
    C8 0.0235(13) 0.0191(12) 0.0253(14) 0.0027(11) 0.0063(11) 0.0031(11)
    C9 0.0269(14) 0.0180(12) 0.0259(14) 0.0019(11) 0.0093(11) 0.0058(11)
    C10 0.0196(13) 0.0223(12) 0.0193(13) -0.0008(10) 0.0039(10) 0.0022(10)
    C11 0.0222(13) 0.0186(12) 0.0222(13) -0.0003(10) 0.0054(11) -0.0001(10)
    C12 0.0228(13) 0.0187(12) 0.0229(14) -0.0013(10) 0.0059(11) 0.0025(10)
_geom_special_details
;
All e.s.d.'s (except the e.s.d. in the dihedral angle between two l.s. planes)
are estimated using the full covariance matrix. The cell e.s.d.'s are taken
into account individually in the estimation of e.s.d.'s in distances, angles
and torsion angles; correlations between e.s.d.'s in cell parameters are only
used when they are defined by crystal symmetry. An approximate (isotropic)
treatment of cell e.s.d.'s is used for estimating e.s.d.'s involving l.s.
planes.
;
loop_
    _geom_bond_atom_site_label_1
    _geom_bond_atom_site_label_2
    _geom_bond_site_symmetry_2
    _geom_bond_distance
    _geom_bond_publ_flag
    Br1 C1 . 1.898(2) ?
    O1 C10 . 1.352(3) ?
    O1 H1 . 0.8200 ?
    N1 C2 . 1.331(3) ?
    N1 C3 . 1.346(3) ?
    N2 C6 . 1.281(3) ?
    N2 C4 . 1.409(3) ?
    N3 C5 . 1.355(3) ?
    N3 H3A . 0.876(10) ?
    N3 H3B . 0.889(10) ?
    C1 C2 . 1.374(4) ?
    C1 C5 . 1.388(4) ?
    C2 H2 . 0.9300 ?
    C3 C4 . 1.380(3) ?
    C3 H3 . 0.9300 ?
    C4 C5 . 1.426(3) ?
    C6 C7 . 1.455(3) ?
    C6 H6 . 0.9300 ?
    C7 C12 . 1.396(3) ?
    C7 C8 . 1.400(3) ?
    C8 C9 . 1.380(4) ?
    C8 H8 . 0.9300 ?
    C9 C10 . 1.406(3) ?
    C9 H9 . 0.9300 ?
    C10 C11 . 1.386(3) ?
    C11 C12 . 1.387(3) ?
    C11 H11 . 0.9300 ?
    C12 H12 . 0.9300 ?
loop_
    _geom_angle_atom_site_label_1
    _geom_angle_atom_site_label_2
    _geom_angle_atom_site_label_3
    _geom_angle_site_symmetry_1
    _geom_angle_site_symmetry_3
    _geom_angle
    _geom_angle_publ_flag
    C10 O1 H1 . . 109.5 ?
    C2 N1 C3 . . 116.9(2) ?
    C6 N2 C4 . . 119.6(2) ?
    C5 N3 H3A . . 115(2) ?
    C5 N3 H3B . . 113.1(19) ?
    H3A N3 H3B . . 117(3) ?
    C2 C1 C5 . . 121.5(2) ?
    C2 C1 Br1 . . 119.7(2) ?
    C5 C1 Br1 . . 118.76(19) ?
    N1 C2 C1 . . 122.9(2) ?
    N1 C2 H2 . . 118.5 ?
    C1 C2 H2 . . 118.5 ?
    N1 C3 C4 . . 124.5(2) ?
    N1 C3 H3 . . 117.8 ?
    C4 C3 H3 . . 117.8 ?
    C3 C4 N2 . . 126.0(2) ?
    C3 C4 C5 . . 118.4(2) ?
    N2 C4 C5 . . 115.5(2) ?
    N3 C5 C1 . . 124.8(2) ?
    N3 C5 C4 . . 119.4(2) ?
    C1 C5 C4 . . 115.8(2) ?
    N2 C6 C7 . . 122.8(2) ?
    N2 C6 H6 . . 118.6 ?
    C7 C6 H6 . . 118.6 ?
    C12 C7 C8 . . 117.8(2) ?
    C12 C7 C6 . . 119.7(2) ?
    C8 C7 C6 . . 122.4(2) ?
    C9 C8 C7 . . 120.9(2) ?
    C9 C8 H8 . . 119.5 ?
    C7 C8 H8 . . 119.5 ?
    C8 C9 C10 . . 120.6(2) ?
    C8 C9 H9 . . 119.7 ?
    C10 C9 H9 . . 119.7 ?
    O1 C10 C11 . . 123.1(2) ?
    O1 C10 C9 . . 118.0(2) ?
    C11 C10 C9 . . 118.8(2) ?
    C10 C11 C12 . . 120.2(2) ?
    C10 C11 H11 . . 119.9 ?
    C12 C11 H11 . . 119.9 ?
    C11 C12 C7 . . 121.6(2) ?
    C11 C12 H12 . . 119.2 ?
    C7 C12 H12 . . 119.2 ?
loop_
    _geom_torsion_atom_site_label_1
    _geom_torsion_atom_site_label_2
    _geom_torsion_atom_site_label_3
    _geom_torsion_atom_site_label_4
    _geom_torsion_site_symmetry_1
    _geom_torsion_site_symmetry_2
    _geom_torsion_site_symmetry_3
    _geom_torsion_site_symmetry_4
    _geom_torsion
    _geom_torsion_publ_flag
    C3 N1 C2 C1 . . . . -0.2(4) ?
    C5 C1 C2 N1 . . . . 0.7(4) ?
    Br1 C1 C2 N1 . . . . 179.2(2) ?
    C2 N1 C3 C4 . . . . -0.4(4) ?
    N1 C3 C4 N2 . . . . -175.8(2) ?
    N1 C3 C4 C5 . . . . 0.4(4) ?
    C6 N2 C4 C3 . . . . -35.7(4) ?
    C6 N2 C4 C5 . . . . 148.0(2) ?
    C2 C1 C5 N3 . . . . -178.7(2) ?
    Br1 C1 C5 N3 . . . . 2.9(3) ?
    C2 C1 C5 C4 . . . . -0.7(4) ?
    Br1 C1 C5 C4 . . . . -179.13(17) ?
    C3 C4 C5 N3 . . . . 178.2(2) ?
    N2 C4 C5 N3 . . . . -5.1(3) ?
    C3 C4 C5 C1 . . . . 0.2(3) ?
    N2 C4 C5 C1 . . . . 176.8(2) ?
    C4 N2 C6 C7 . . . . -179.3(2) ?
    N2 C6 C7 C12 . . . . 177.2(2) ?
    N2 C6 C7 C8 . . . . -0.1(4) ?
    C12 C7 C8 C9 . . . . -0.2(4) ?
    C6 C7 C8 C9 . . . . 177.1(2) ?
    C7 C8 C9 C10 . . . . -0.5(4) ?
    C8 C9 C10 O1 . . . . 179.5(2) ?
    C8 C9 C10 C11 . . . . 0.8(4) ?
    O1 C10 C11 C12 . . . . -179.1(2) ?
    C9 C10 C11 C12 . . . . -0.6(4) ?
    C10 C11 C12 C7 . . . . -0.1(4) ?
    C8 C7 C12 C11 . . . . 0.5(4) ?
    C6 C7 C12 C11 . . . . -176.9(2) ?
loop_
    _geom_hbond_atom_site_label_D
    _geom_hbond_atom_site_label_H
    _geom_hbond_atom_site_label_A
    _geom_hbond_site_symmetry_A
    _geom_hbond_distance_DH
    _geom_hbond_distance_HA
    _geom_hbond_distance_DA
    _geom_hbond_angle_DHA
    _geom_hbond_publ_flag
    O1 H1 N1 4_765 0.82 1.88 2.688(3) 167 yes
    N3 H3A Br1 . 0.877(18) 2.72(3) 3.125(4) 110.0(19) yes
    N3 H3A O1 3_765 0.877(18) 2.54(2) 2.967(5) 111.0(19) yes
    N3 H3B N2 . 0.889(16) 2.28(3) 2.700(5) 109(2) yes
