# Supplementary material for: (E)-4-[(4-Amino-5-bromo­pyridin-3-yl)­iminometh­yl]phenol
Source: Acta Crystallogr Sect E Struct Rep Online. 2008 May 10;64(Pt 6):o1053. doi: 10.1107/S160053680800812X (PMC2961383; doi:10.1107/S160053680800812X)
Supplement: Supplementary file 2 [file e-64-o1053-Isup2.hkl]

# 
# h,k,l, Fc-squared, Fo-squared, sigma(Fo-squared) and status flag 
# 
data_I
_shelx_title ' R80305F in P2(1)/n' 
_shelx_refln_list_code          4 
_shelx_F_calc_maximum      179.68 
_exptl_crystal_F_000       584.00 
_reflns_d_resolution_high  0.7604 
 
loop_ 
 _symmetry_equiv_pos_as_xyz 
 'x, y, z' 
 '-x+1/2, y+1/2, -z+1/2' 
 '-x, -y, -z' 
 'x-1/2, -y-1/2, z-1/2' 
 
_cell_length_a     4.9607 
_cell_length_b    15.5864 
_cell_length_c    14.9060 
_cell_angle_alpha  90.000 
_cell_angle_beta   95.651 
_cell_angle_gamma  90.000 
 
_shelx_F_squared_multiplier     1.000 
 
loop_ 
 _refln_index_h 
 _refln_index_k 
 _refln_index_l 
 _refln_F_squared_calc 
 _refln_F_squared_meas 
 _refln_F_squared_sigma 
 _refln_observed_status 
   2   0   0     2805.83     2519.96     56.39 o 
   4   0   0     3964.50     4123.58     86.51 o 
   6   0   0       86.77       23.51     30.99 o 
   1   1   0      222.99      224.33      2.87 o 
   2   1   0       90.93       85.44      3.23 o 
   3   1   0      931.09      849.40     14.20 o 
   4   1   0      259.80      259.18      6.12 o 
   5   1   0      565.80      601.66     45.37 o 
   6   1   0       66.81       28.22     18.36 o 
   0   2   0     1629.11     1485.11     25.21 o 
   1   2   0     6037.49     5454.26     48.73 o 
   2   2   0     1263.82     1345.99     15.38 o 
   3   2   0     2706.82     2838.75     40.43 o 
   4   2   0       79.54       74.53      6.28 o 
   5   2   0      490.27      493.20     32.33 o 
   6   2   0        0.78       -1.14     18.54 o 
   1   3   0     1925.85     1999.99     22.92 o 
   2   3   0     3862.33     4065.19     51.34 o 
   3   3   0       20.05       23.12      4.65 o 
   4   3   0      513.01      498.78      8.87 o 
   5   3   0       10.24       14.79     12.27 o 
   6   3   0      440.69      514.30     75.36 o 
   0   4   0     4597.47     4571.75     57.74 o 
   1   4   0     9755.11     9205.67     65.32 o 
   2   4   0       48.09       35.80      5.94 o 
   3   4   0     3387.04     3439.39     52.55 o 
   4   4   0      461.68      474.31     13.10 o 
   5   4   0       50.25       48.26     17.11 o 
   6   4   0        5.54       16.73     23.32 o 
   1   5   0      810.73      773.47      9.68 o 
   2   5   0     2361.31     2487.16     29.13 o 
   3   5   0      169.33      150.48      7.48 o 
   4   5   0      260.94      281.53     13.60 o 
   5   5   0      190.39      194.83     45.50 o 
   6   5   0       39.51       40.85     17.28 o 
   0   6   0     9302.72     9089.28    171.35 o 
   1   6   0      975.47     1112.05     16.09 o 
   2   6   0     3221.33     2983.93     44.06 o 
   3   6   0      161.60      167.89      6.25 o 
   4   6   0     1315.44     1363.29     40.39 o 
   5   6   0       46.05       31.57     17.02 o 
   6   6   0       25.23       19.65     19.30 o 
   1   7   0        8.62        4.56      3.35 o 
   2   7   0     2174.39     2386.77     46.59 o 
   3   7   0      873.78      865.39     30.18 o 
   4   7   0      378.66      398.93     23.16 o 
   5   7   0       79.10       77.99     27.11 o 
   6   7   0      451.19      306.14    104.20 o 
   0   8   0     3864.32     3761.27     77.60 o 
   1   8   0     3622.87     3575.24     56.87 o 
   2   8   0     1600.94     1576.45     34.53 o 
   3   8   0      975.31      989.99     25.59 o 
   4   8   0      393.00      397.93     18.89 o 
   5   8   0        9.57      -12.78     28.22 o 
   1   9   0       94.97       90.19      7.79 o 
   2   9   0       20.34       10.35      6.95 o 
   3   9   0        0.29        0.65     10.02 o 
   4   9   0      879.35      911.29     32.61 o 
   5   9   0       11.07       12.17     16.88 o 
   0  10   0     2055.26     2041.72     97.00 o 
   1  10   0     7112.73     7686.86    256.05 o 
   2  10   0      867.31      870.33     24.53 o 
   3  10   0     1242.90     1316.86     32.72 o 
   4  10   0      186.93      196.61     37.64 o 
   5  10   0      128.22      146.62     35.22 o 
   1  11   0      227.13      214.34     17.97 o 
   2  11   0       10.07        7.69      9.01 o 
   3  11   0      103.64      128.58     21.13 o 
   4  11   0      368.22      328.26     69.85 o 
   5  11   0      165.12      165.79     36.64 o 
   0  12   0     5164.65     5282.55     52.53 o 
   1  12   0      475.82      479.93     11.76 o 
   2  12   0     1691.55     1667.52     37.32 o 
   3  12   0       20.46       17.51     10.48 o 
   4  12   0      315.75      293.38     65.90 o 
   5  12   0        2.21       -3.27     13.11 o 
   1  13   0      173.79      176.99     11.99 o 
   2  13   0      174.64      158.61     29.63 o 
   3  13   0      161.33      134.08     30.53 o 
   4  13   0       96.23       64.94     26.46 o 
   5  13   0      100.30       84.86     37.56 o 
   0  14   0       69.02       53.53     21.14 o 
   1  14   0      423.63      402.47     18.44 o 
   2  14   0      630.21      638.58     22.19 o 
   3  14   0      381.10      422.22     32.21 o 
   4  14   0       56.54       48.16     19.84 o 
   1  15   0      702.06      683.05     26.94 o 
   2  15   0       66.06       81.70     18.83 o 
   3  15   0        1.34       -8.94     14.63 o 
   4  15   0       68.90       74.16     21.70 o 
   0  16   0      535.16      513.23     36.11 o 
   1  16   0      424.19      477.76     28.06 o 
   2  16   0       21.40        7.74     11.87 o 
   3  16   0      330.02      239.99     63.23 o 
   4  16   0        1.10       25.35     14.82 o 
   1  17   0      141.11      128.03     27.61 o 
   2  17   0       18.54       14.70     11.58 o 
   3  17   0       35.63       15.42     11.07 o 
   0  18   0     1114.72     1129.85     60.23 o 
   1  18   0      242.76      174.40     51.91 o 
   2  18   0      587.90      636.24     25.50 o 
   3  18   0       14.76       -0.13     15.30 o 
   1  19   0       12.33       16.60     10.51 o 
   2  19   0       23.29       20.41     12.60 o 
   0  20   0      228.01      181.04     90.00 o 
   1  20   0      111.00       84.13     46.14 o 
  -5   0   1      665.36      646.59     33.94 o 
  -3   0   1      157.75      175.04     10.04 o 
  -1   0   1     6677.87     6413.03     62.29 o 
   1   0   1    10356.27    10262.30    137.44 o 
   3   0   1     2163.78     2180.51     46.10 o 
   5   0   1       26.37       45.50     22.87 o 
  -6   1   1      165.13      123.05     51.30 o 
  -5   1   1      164.06      151.24     37.79 o 
  -4   1   1      590.01      595.52     13.28 o 
  -3   1   1      830.78      759.81     17.47 o 
  -2   1   1     6556.49     6058.72    104.35 o 
  -1   1   1     1026.33      933.91     16.64 o 
   1   1   1       96.47      147.22      4.34 o 
   2   1   1     1823.07     1886.44     22.74 o 
   3   1   1        1.88        1.24      2.94 o 
   4   1   1      107.95      119.49      6.76 o 
   5   1   1       42.01       20.16     13.21 o 
   6   1   1       73.77       72.41     25.17 o 
  -6   2   1       57.19       48.88     20.50 o 
  -5   2   1      168.80      122.07     26.56 o 
  -4   2   1       15.23       10.68      3.81 o 
  -3   2   1      110.41      106.09      7.99 o 
  -2   2   1     1357.60     1438.24     15.12 o 
  -1   2   1     1624.87     1654.36     22.40 o 
   0   2   1       55.97       96.81      2.74 o 
   1   2   1    17812.61    18027.16    279.01 o 
   2   2   1     6590.73     6674.26    118.91 o 
   3   2   1     1649.68     1614.93     27.69 o 
   4   2   1      976.19     1011.05     20.98 o 
   5   2   1      437.11      456.61     28.99 o 
   6   2   1      387.17      293.22     88.43 o 
  -6   3   1      375.29      263.35     79.56 o 
  -5   3   1      280.39      297.31     27.97 o 
  -4   3   1       51.13       59.47      9.60 o 
  -3   3   1     5524.35     5669.85     84.73 o 
  -2   3   1      216.22      246.45      5.12 o 
  -1   3   1     6294.22     5976.58     48.50 o 
   0   3   1     6158.51     6218.38     62.09 o 
   1   3   1     9649.03     9424.70    115.06 o 
   2   3   1      275.65      290.24      4.86 o 
   3   3   1       60.74       50.30      5.41 o 
   4   3   1       54.89       46.42     10.37 o 
   5   3   1        0.08       18.26     10.50 o 
   6   3   1       56.81       28.61     15.92 o 
  -6   4   1      102.68       51.94     22.88 o 
  -5   4   1       21.27       16.18     10.51 o 
  -4   4   1       78.60       67.84     11.18 o 
  -3   4   1       27.76       27.45      5.32 o 
  -2   4   1      338.24      332.23      8.05 o 
  -1   4   1       14.44        7.14      2.67 o 
   0   4   1     2399.91     2178.12     16.09 o 
   1   4   1     4867.88     4837.05     55.98 o 
   2   4   1       35.95       39.19      5.60 o 
   3   4   1       93.69       84.18      5.51 o 
   4   4   1     1149.05     1210.85     35.23 o 
   5   4   1      363.12      407.24     38.29 o 
   6   4   1        3.46       -5.46     22.22 o 
  -6   5   1      280.11      221.80     64.84 o 
  -5   5   1      374.04      334.53     85.12 o 
  -4   5   1      701.10      746.29     18.48 o 
  -3   5   1     1738.42     1903.05     38.11 o 
  -2   5   1     4041.69     3763.14     64.62 o 
  -1   5   1     2679.94     2690.38     35.06 o 
   0   5   1     3368.26     3078.38     38.57 o 
   1   5   1     1515.77     1495.37     22.50 o 
   2   5   1     1661.31     1642.84     34.24 o 
   3   5   1       41.49       41.69      7.14 o 
   4   5   1       44.33       47.17     12.14 o 
   5   5   1       46.25       20.07     13.88 o 
   6   5   1       52.99       27.56     23.22 o 
  -6   6   1      118.60       63.22     32.04 o 
  -5   6   1      279.24      267.14     34.78 o 
  -4   6   1      113.24      102.35     15.58 o 
  -3   6   1       26.71       33.67      5.56 o 
  -2   6   1      749.71      877.49     20.75 o 
  -1   6   1     2573.36     2670.24     34.83 o 
   0   6   1     1819.95     1994.89     31.56 o 
   1   6   1     3130.36     3075.88     51.49 o 
   2   6   1      312.01      359.78     10.15 o 
   3   6   1     1047.31     1045.99     25.30 o 
   4   6   1      158.96      161.73     10.47 o 
   5   6   1      831.03      803.53     36.76 o 
   6   6   1      121.91       70.38     41.23 o 
  -6   7   1       21.24       28.16     19.21 o 
  -5   7   1      290.19      235.60     53.80 o 
  -4   7   1      716.87      761.17     25.16 o 
  -3   7   1      241.78      245.85      8.77 o 
  -2   7   1     1875.45     1728.54     32.21 o 
  -1   7   1     2318.59     2435.00     24.46 o 
   0   7   1     5086.38     5037.37     73.68 o 
   1   7   1      108.91      144.76      5.37 o 
   2   7   1     1907.41     1908.21     35.19 o 
   3   7   1      271.60      293.09     10.94 o 
   4   7   1      199.81      194.51     40.56 o 
   5   7   1       53.81       34.23     24.34 o 
   6   7   1        0.17       12.04     17.92 o 
  -6   8   1        1.57       11.15     27.47 o 
  -5   8   1      333.71      334.49     39.61 o 
  -4   8   1      208.28      206.02     18.64 o 
  -3   8   1        0.93        5.68      6.79 o 
  -2   8   1     1260.18     1279.04     24.65 o 
  -1   8   1      409.87      574.93     12.81 o 
   0   8   1     2964.80     3024.20     63.37 o 
   1   8   1      569.65      507.97      8.48 o 
   2   8   1     2819.80     2826.16     56.35 o 
   3   8   1     1004.16     1052.59     22.68 o 
   4   8   1      346.58      358.50     25.29 o 
   5   8   1      171.74      127.44     49.84 o 
  -5   9   1      681.87      746.60     39.14 o 
  -4   9   1       66.07       59.38     13.52 o 
  -3   9   1     1979.41     2069.01     44.29 o 
  -2   9   1      559.23      550.77     18.35 o 
  -1   9   1    10121.12     9833.31    158.20 o 
   0   9   1      206.07      212.52      7.47 o 
   1   9   1     1670.29     1640.25     27.23 o 
   2   9   1      131.69      135.53     23.67 o 
   3   9   1      148.89      158.39     13.69 o 
   4   9   1       10.36       -2.14     18.38 o 
   5   9   1       53.50       14.83     23.35 o 
  -5  10   1        1.17       12.71     14.12 o 
  -4  10   1       63.35       51.27     12.98 o 
  -3  10   1       32.53       28.47     11.51 o 
  -2  10   1      404.64      396.17     16.27 o 
  -1  10   1       57.06       50.41      8.91 o 
   0  10   1      770.46      781.88     22.22 o 
   1  10   1      204.57      197.24      6.90 o 
   2  10   1     4480.80     4504.26     99.46 o 
   3  10   1       37.81       33.78     13.26 o 
   4  10   1      416.19      418.07     33.02 o 
   5  10   1      137.96       87.46     40.12 o 
  -5  11   1       19.84       47.14     16.27 o 
  -4  11   1      169.38      171.88     42.36 o 
  -3  11   1      811.37      765.53     42.47 o 
  -2  11   1      966.84      968.54     33.43 o 
  -1  11   1      251.29      233.78      9.74 o 
   0  11   1      147.43      127.87     19.72 o 
   1  11   1     2474.40     2493.14     48.41 o 
   2  11   1      693.32      656.18     20.70 o 
   3  11   1      334.88      331.24     28.13 o 
   4  11   1       12.31       16.84     15.59 o 
   5  11   1        9.09        0.06     23.67 o 
  -5  12   1       55.32       73.23     17.79 o 
  -4  12   1      146.48       87.67     24.68 o 
  -3  12   1       61.40       50.84     15.56 o 
  -2  12   1       41.77       34.23      6.11 o 
  -1  12   1      492.53      485.02     14.72 o 
   0  12   1       22.55       15.39      6.54 o 
   1  12   1     4172.44     4181.73     42.37 o 
   2  12   1      811.70      800.68     22.70 o 
   3  12   1      605.37      647.24     20.40 o 
   4  12   1       10.85       21.38     12.68 o 
   5  12   1      260.15      220.79     69.90 o 
  -5  13   1        0.36       19.32      7.13 o 
  -4  13   1     1669.84     1828.27    106.66 o 
  -3  13   1        5.38        8.24     10.99 o 
  -2  13   1     1706.10     1721.04     35.83 o 
  -1  13   1        1.82        0.97      8.35 o 
   0  13   1     5776.98     5706.77     92.00 o 
   1  13   1      200.88      196.56     11.76 o 
   2  13   1      173.14      168.55     28.74 o 
   3  13   1        3.50        2.66     10.61 o 
   4  13   1       91.81       52.34     20.05 o 
  -4  14   1       21.22       32.35     16.81 o 
  -3  14   1       21.78       13.65      8.59 o 
  -2  14   1      113.03      109.05     19.13 o 
  -1  14   1       58.27       57.08     10.51 o 
   0  14   1      672.99      640.79     17.21 o 
   1  14   1      445.09      441.47     15.50 o 
   2  14   1      761.81      782.28     25.63 o 
   3  14   1      312.40      285.39     48.64 o 
   4  14   1       54.42       33.48     17.44 o 
  -4  15   1      101.46       73.58     29.82 o 
  -3  15   1     1161.22     1251.27     43.67 o 
  -2  15   1       73.47       43.99     10.90 o 
  -1  15   1     1223.90     1199.32     39.04 o 
   0  15   1      204.11      181.14     29.28 o 
   1  15   1     2312.87     2306.14     54.57 o 
   2  15   1      205.60      180.83     36.04 o 
   3  15   1       39.79       27.33     13.22 o 
   4  15   1        1.04       11.03     13.41 o 
  -4  16   1        0.66        4.49     16.16 o 
  -3  16   1       35.06       30.07     12.69 o 
  -2  16   1      130.52      109.00     29.17 o 
  -1  16   1       24.31       29.17      9.67 o 
   0  16   1      447.32      422.09     17.08 o 
   1  16   1      658.55      594.73     22.38 o 
   2  16   1      763.60      755.83     22.15 o 
   3  16   1        3.70       11.26     10.55 o 
   4  16   1      209.53      125.92     73.59 o 
  -3  17   1      272.20      222.94     57.13 o 
  -2  17   1      148.76      138.79     28.79 o 
  -1  17   1      761.88      737.44     24.63 o 
   0  17   1      427.30      442.14     21.51 o 
   1  17   1      239.96      222.57     42.71 o 
   2  17   1      227.11      183.44     47.49 o 
   3  17   1       35.69       29.43     12.72 o 
  -3  18   1       11.32       30.98     14.01 o 
  -2  18   1       33.36       44.05     16.20 o 
  -1  18   1       62.18       44.81     15.44 o 
   0  18   1       19.20       15.47     12.40 o 
   1  18   1      308.56      266.51     34.36 o 
   2  18   1       69.06       51.30     17.70 o 
   3  18   1      215.21      171.47     57.09 o 
  -2  19   1      361.60      267.08     80.15 o 
  -1  19   1       11.64       24.23     15.08 o 
   0  19   1     1292.05     1379.92     38.25 o 
   1  19   1      180.99      112.64     31.58 o 
   2  19   1      154.80      111.74     32.63 o 
  -1  20   1       83.85       75.67     29.10 o 
   0  20   1      206.00      144.43     76.96 o 
   1  20   1      317.08      258.79     93.54 o 
  -6   0   2      794.51      758.62     75.59 o 
  -4   0   2     3366.22     3630.55     71.93 o 
  -2   0   2     7831.61     7498.73    185.07 o 
   0   0   2       99.77      143.12      4.80 o 
   2   0   2      338.69      331.47      7.00 o 
   4   0   2      257.61      235.60     27.15 o 
   6   0   2       16.81       13.34     15.19 o 
  -6   1   2       13.87       16.02     14.00 o 
  -5   1   2       75.58       58.86     23.34 o 
  -4   1   2      224.50      236.66     12.74 o 
  -3   1   2     1261.66     1201.15     26.40 o 
  -2   1   2      814.64      859.55     13.55 o 
  -1   1   2     6376.34     6269.45     66.99 o 
   0   1   2      122.36       99.44      2.23 o 
   1   1   2    15833.42    15390.24    146.35 o 
   2   1   2     4747.52     4777.40     56.96 o 
   3   1   2     3716.80     3917.52     65.71 o 
   4   1   2      236.60      222.66     14.11 o 
   5   1   2      291.31      299.81     26.44 o 
   6   1   2       31.05       22.85     17.60 o 
  -6   2   2      276.62      198.44     61.55 o 
  -5   2   2       57.23       59.02     15.24 o 
  -4   2   2      404.15      374.30      9.75 o 
  -3   2   2     4922.41     4937.64     66.88 o 
  -2   2   2     2386.45     2410.26     32.27 o 
  -1   2   2     1337.75     1169.45     14.34 o 
   0   2   2     2452.88     2507.60     27.71 o 
   2   2   2       28.14       12.17      4.01 o 
   3   2   2      526.18      562.35     16.03 o 
   4   2   2       90.87       76.90     13.87 o 
   5   2   2        8.05        1.71     13.66 o 
   6   2   2        3.21       10.89     14.06 o 
  -6   3   2        0.79        1.16     21.08 o 
  -5   3   2      138.97      105.65     24.19 o 
  -4   3   2      633.56      668.15     18.89 o 
  -3   3   2        4.24        3.21      4.85 o 
  -2   3   2     8042.14     8054.60    108.45 o 
  -1   3   2     2869.67     2951.82     22.14 o 
   0   3   2    14473.37    13759.00    107.10 o 
   1   3   2     3843.31     4141.11     43.69 o 
   2   3   2     4519.02     4186.44     84.03 o 
   3   3   2       38.23       44.91      7.06 o 
   4   3   2     1033.52     1065.16     47.03 o 
   5   3   2        5.73       12.28      9.66 o 
   6   3   2       46.07       21.92     20.14 o 
  -6   4   2      114.33       84.21     29.47 o 
  -5   4   2      279.20      306.04     25.64 o 
  -4   4   2      153.50      152.44     10.80 o 
  -3   4   2     1352.33     1230.66     24.68 o 
  -2   4   2      850.02      825.95     13.53 o 
  -1   4   2     2107.17     1936.39     16.25 o 
   0   4   2      370.09      335.25      4.49 o 
   1   4   2      437.34      478.36      5.88 o 
   2   4   2      465.21      497.95      6.18 o 
   3   4   2      566.03      567.59      8.52 o 
   4   4   2       21.47       18.72      8.83 o 
   5   4   2       20.04       18.72     18.42 o 
   6   4   2       42.21        4.92     21.06 o 
  -6   5   2       41.16       18.68     23.19 o 
  -5   5   2      503.69      459.15     28.16 o 
  -4   5   2       26.51       25.13      9.46 o 
  -3   5   2      269.39      259.53      9.83 o 
  -2   5   2     1776.15     1716.57     43.86 o 
  -1   5   2       37.84       66.86      4.02 o 
   0   5   2      856.01      837.68      7.21 o 
   1   5   2     2161.33     1977.51     27.75 o 
   2   5   2     1505.13     1446.39     21.82 o 
   3   5   2     4303.73     4693.63    109.82 o 
   4   5   2      527.38      591.07     33.44 o 
   5   5   2      268.07      214.74     55.90 o 
   6   5   2      177.27      109.01     40.65 o 
  -6   6   2       43.45       37.76     20.54 o 
  -5   6   2       91.56       68.99     23.15 o 
  -4   6   2      584.30      608.97     15.66 o 
  -3   6   2      100.45      111.71      8.36 o 
  -2   6   2     3202.79     3081.07     38.51 o 
  -1   6   2     1301.34     1432.84     25.80 o 
   0   6   2     5870.58     6017.92     62.29 o 
   1   6   2       15.47       20.03      3.72 o 
   2   6   2       72.86       73.37      8.76 o 
   3   6   2      154.78      178.21      7.86 o 
   4   6   2       88.99       83.58     14.80 o 
   5   6   2        0.32       -8.57     21.89 o 
   6   6   2      263.24      192.61     56.75 o 
  -6   7   2      153.11       67.73     37.52 o 
  -5   7   2      148.17      125.90     36.98 o 
  -4   7   2      132.81      100.18     14.54 o 
  -3   7   2      852.79      844.53     20.44 o 
  -2   7   2      116.57      100.44      5.51 o 
  -1   7   2     4784.69     4337.29     49.11 o 
   0   7   2     1680.81     1804.07     22.79 o 
   1   7   2     7488.76     7316.80    114.39 o 
   2   7   2     2145.96     2255.25     40.97 o 
   3   7   2     1468.17     1520.45     38.51 o 
   4   7   2       44.97       47.77     16.43 o 
   5   7   2      445.77      483.85     46.58 o 
   6   7   2       70.35       42.36     63.21 o 
  -6   8   2      248.46      170.35    104.33 o 
  -5   8   2      235.47      258.65     34.20 o 
  -4   8   2      135.88      135.11     28.66 o 
  -3   8   2     1877.91     1867.07     32.01 o 
  -2   8   2     1507.68     1583.85     37.41 o 
  -1   8   2       48.33       28.40      5.30 o 
   0   8   2       87.66       76.68     11.47 o 
   1   8   2      345.19      329.92      9.08 o 
   2   8   2        0.89        5.22      6.13 o 
   3   8   2        2.45        6.01      5.70 o 
   4   8   2       12.54       15.45     11.15 o 
   5   8   2        2.56       -0.13     23.21 o 
  -5   9   2      111.37       80.00     27.98 o 
  -4   9   2      518.95      584.01     51.13 o 
  -3   9   2       31.74       24.57      9.19 o 
  -2   9   2     1799.55     1869.29     43.78 o 
  -1   9   2      685.00      747.42     14.02 o 
   0   9   2     5762.15     5568.91     90.88 o 
   1   9   2       50.09       42.43      8.29 o 
   2   9   2     3223.47     3105.08     73.24 o 
   3   9   2       55.18       79.24     16.75 o 
   4   9   2      381.86      424.24     36.28 o 
   5   9   2       66.91       39.00     22.59 o 
  -5  10   2      321.50      332.32     39.11 o 
  -4  10   2       67.97       55.47     19.63 o 
  -3  10   2     2538.23     2511.80     46.53 o 
  -2  10   2       85.60       88.62      7.19 o 
  -1  10   2      463.12      415.34      9.82 o 
   0  10   2       65.20       56.08      9.34 o 
   1  10   2      690.39      712.27     18.48 o 
   2  10   2     1004.56     1007.28     31.36 o 
   3  10   2      160.19      149.76     24.20 o 
   4  10   2        2.72        8.64     11.56 o 
   5  10   2       32.55       17.18     22.57 o 
  -5  11   2       32.69       28.20     12.25 o 
  -4  11   2       30.96       30.27     12.21 o 
  -3  11   2      169.18      161.29     30.58 o 
  -2  11   2      812.42      763.67     19.61 o 
  -1  11   2     1763.55     1696.14     33.88 o 
   0  11   2     3496.78     3319.79     70.97 o 
   1  11   2     2259.26     2249.65     43.14 o 
   2  11   2     2892.92     2935.57     54.95 o 
   3  11   2      896.61      926.00     30.77 o 
   4  11   2      189.36      208.39     45.67 o 
   5  11   2      240.48      190.81     57.57 o 
  -5  12   2      116.41       74.52     31.00 o 
  -4  12   2      695.87      792.10     24.94 o 
  -3  12   2       12.55       -5.94     12.99 o 
  -2  12   2     1073.22     1055.45     24.14 o 
  -1  12   2       11.67        6.89      4.59 o 
   0  12   2      816.56      771.45     20.88 o 
   1  12   2     1678.55     1705.00     28.55 o 
   2  12   2       70.67       58.36     13.54 o 
   3  12   2       15.91        6.37     10.33 o 
   4  12   2       25.19       28.61     13.84 o 
   5  12   2      122.07       84.92     36.21 o 
  -5  13   2      161.56       87.02     29.69 o 
  -4  13   2       17.06        5.87     14.41 o 
  -3  13   2      146.09      154.41     26.03 o 
  -2  13   2       60.71       60.75     13.34 o 
  -1  13   2     4028.78     4107.35     68.31 o 
   0  13   2      585.80      571.47     16.15 o 
   1  13   2      404.38      403.98     14.11 o 
   2  13   2        1.71        0.92      9.27 o 
   3  13   2     1081.28     1190.64     25.65 o 
   4  13   2       37.21       31.30     14.07 o 
  -4  14   2       38.64       46.19     11.85 o 
  -3  14   2      160.12      162.95     30.56 o 
  -2  14   2      281.53      278.01     24.25 o 
  -1  14   2      380.13      373.15     17.71 o 
   0  14   2       10.91        8.09      6.66 o 
   1  14   2      101.95      106.25      9.77 o 
   2  14   2       86.09       82.46     20.50 o 
   3  14   2       79.60       57.35     16.57 o 
   4  14   2       57.56       62.96     19.33 o 
  -4  15   2       35.10       23.73     19.32 o 
  -3  15   2       92.55       75.84     20.09 o 
  -2  15   2      726.52      771.21     26.67 o 
  -1  15   2      358.60      346.42     40.89 o 
   0  15   2     1188.59     1141.52     25.59 o 
   1  15   2      357.17      360.80     27.79 o 
   2  15   2      871.33      909.59     23.26 o 
   3  15   2       38.59       24.14     11.61 o 
   4  15   2      125.71      112.48     40.05 o 
  -4  16   2       21.27       24.65     17.73 o 
  -3  16   2      415.62      370.58     74.00 o 
  -2  16   2       22.41       12.48      9.25 o 
  -1  16   2      338.81      355.57     25.92 o 
   0  16   2      565.96      498.28     19.78 o 
   1  16   2      117.74       92.35     23.73 o 
   2  16   2        0.26        4.75     15.09 o 
   3  16   2       14.10       20.39     11.48 o 
  -3  17   2       41.58       42.24     18.71 o 
  -2  17   2      331.79      276.24     65.84 o 
  -1  17   2      300.39      302.91     32.28 o 
   0  17   2      109.44      102.17     19.83 o 
   1  17   2      707.51      758.45     28.89 o 
   2  17   2      502.01      462.66     27.28 o 
   3  17   2      296.34      259.78     75.67 o 
  -3  18   2       14.71       12.80     11.51 o 
  -2  18   2      588.80      549.59     27.87 o 
  -1  18   2       54.73       46.25     17.03 o 
   0  18   2        6.73        9.21     16.66 o 
   1  18   2       32.28       18.88     11.11 o 
   2  18   2       78.39       61.88     18.36 o 
  -2  19   2       19.40       26.60     13.50 o 
  -1  19   2      761.63      831.48     32.74 o 
   0  19   2        2.37        0.41     14.39 o 
   1  19   2      979.00     1008.34     31.15 o 
   2  19   2        7.46       13.13     10.03 o 
  -1  20   2        6.15       21.29     20.97 o 
   0  20   2      159.59      109.99     43.60 o 
   1  20   2       79.86       50.93     23.32 o 
  -5   0   3     3025.75     3365.20    148.28 o 
  -3   0   3     2712.06     2841.95    102.03 o 
  -1   0   3    22462.04    21320.34    451.14 o 
   1   0   3      315.57      202.67      6.46 o 
   3   0   3     2929.89     3098.25     94.20 o 
   5   0   3       36.40       37.36     23.46 o 
  -6   1   3      158.52      126.05     32.47 o 
  -5   1   3      107.93       84.64     24.43 o 
  -4   1   3      460.73      433.46     15.79 o 
  -3   1   3     1043.78     1167.54     19.69 o 
  -2   1   3       77.30       64.17      7.46 o 
  -1   1   3        6.07        5.22      2.42 o 
   0   1   3     1304.03     1351.44     13.15 o 
   1   1   3    32286.70    33126.73    849.08 o 
   2   1   3     3857.79     3941.69     93.02 o 
   3   1   3       62.55       55.06      9.25 o 
   4   1   3     1723.47     1974.83     47.54 o 
   5   1   3      281.85      302.17     25.18 o 
   6   1   3       74.70       36.15     24.50 o 
  -6   2   3        2.19       21.56     22.99 o 
  -5   2   3      879.11      913.98     33.41 o 
  -4   2   3      599.19      549.42     23.45 o 
  -3   2   3      765.22      772.90     21.33 o 
  -2   2   3     7736.04     7524.67    102.03 o 
  -1   2   3     6229.22     5911.38     70.48 o 
   0   2   3    13920.85    13470.12    149.87 o 
   1   2   3     1282.14     1245.32     14.26 o 
   2   2   3     3898.21     3765.37     51.61 o 
   3   2   3       17.57       14.06      4.15 o 
   4   2   3       94.49       90.65     10.35 o 
   5   2   3       88.80       86.93     19.02 o 
   6   2   3        0.16       13.46     13.32 o 
  -6   3   3      110.70       75.75     34.14 o 
  -5   3   3      404.75      377.23     45.53 o 
  -4   3   3      229.71      212.99     30.84 o 
  -3   3   3      222.01      198.01     10.74 o 
  -2   3   3      126.76      133.73      6.22 o 
  -1   3   3      438.97      446.85      5.05 o 
   0   3   3     1496.96     1497.62     20.14 o 
   1   3   3     1423.10     1395.80     11.75 o 
   2   3   3      196.03      189.84      4.10 o 
   3   3   3      672.96      636.86     14.53 o 
   4   3   3        5.44        8.01      4.78 o 
   5   3   3      387.67      379.74     26.32 o 
   6   3   3      134.88      119.59     39.14 o 
  -6   4   3       16.47       -5.17     23.16 o 
  -5   4   3      207.77      226.61     24.10 o 
  -4   4   3     1393.56     1441.34     38.01 o 
  -3   4   3       76.58       48.11      7.08 o 
  -2   4   3     6439.91     6366.50     63.80 o 
  -1   4   3     3535.43     3430.14     23.68 o 
   0   4   3     8932.41     8214.63     96.12 o 
   1   4   3      410.91      362.08      4.84 o 
   2   4   3    10817.87    11144.98    126.23 o 
   3   4   3      687.03      684.67     16.60 o 
   4   4   3      109.38      119.33     25.37 o 
   5   4   3        1.81       24.38     20.29 o 
   6   4   3       77.68       73.88     36.49 o 
  -6   5   3      113.27       77.37     35.80 o 
  -5   5   3      207.03      184.16     39.41 o 
  -4   5   3       67.23       68.40     11.42 o 
  -3   5   3       11.66        9.22      5.12 o 
  -2   5   3      154.27      177.41      9.30 o 
  -1   5   3      120.09      105.15      4.11 o 
   0   5   3     1596.21     1502.71     11.08 o 
   1   5   3        3.71        8.60      2.73 o 
   2   5   3     1357.12     1275.59     16.95 o 
   3   5   3       39.60       30.08      7.35 o 
   4   5   3      465.90      517.37     18.25 o 
   5   5   3      112.93       95.55     33.05 o 
   6   5   3      220.11      180.05     54.68 o 
  -6   6   3        6.75        7.98     19.14 o 
  -5   6   3     1189.56     1264.99     36.75 o 
  -4   6   3      176.88      189.90     18.84 o 
  -3   6   3     2569.97     2480.24     55.88 o 
  -2   6   3      464.27      508.16     12.81 o 
  -1   6   3    18811.79    18743.87    175.87 o 
   0   6   3      551.88      646.84      8.99 o 
   1   6   3     5832.94     5687.16     73.45 o 
   2   6   3      287.82      284.94      8.46 o 
   3   6   3      180.81      148.00      8.37 o 
   4   6   3        2.86        2.70      6.67 o 
   5   6   3        6.46        1.85     18.24 o 
   6   6   3        8.57      -10.76     21.11 o 
  -6   7   3        6.34       23.56     15.99 o 
  -5   7   3      271.54      199.95     45.39 o 
  -4   7   3     1280.21     1351.66     36.32 o 
  -3   7   3        9.17        8.99      4.90 o 
  -2   7   3      235.60      232.94      7.73 o 
  -1   7   3      479.37      514.30     15.65 o 
   0   7   3      353.28      442.68      8.40 o 
   1   7   3      246.57      243.06      5.16 o 
   2   7   3      400.52      372.04     12.45 o 
   3   7   3      177.84      175.90      8.55 o 
   4   7   3      804.93      838.63     36.55 o 
   5   7   3        9.93       30.76     16.89 o 
  -5   8   3      179.22      133.69     28.45 o 
  -4   8   3     1124.92     1217.54     33.61 o 
  -3   8   3      570.99      607.59     25.69 o 
  -2   8   3     2767.93     2700.06     50.20 o 
  -1   8   3      984.02      797.75     12.11 o 
   0   8   3     2633.80     2472.91     30.44 o 
   1   8   3     2650.22     2763.22     31.31 o 
   2   8   3     1943.77     2014.23     46.28 o 
   3   8   3     2132.84     2392.45     77.73 o 
   4   8   3       22.71       37.59     12.77 o 
   5   8   3       37.80       30.82     19.77 o 
  -5   9   3       18.78       18.43     10.21 o 
  -4   9   3      128.02      105.99     19.40 o 
  -3   9   3      107.56      116.70      8.13 o 
  -2   9   3        6.07        0.03      6.33 o 
  -1   9   3     1017.09     1147.60     20.66 o 
   0   9   3      276.99      285.57      9.49 o 
   1   9   3     1695.15     1663.16     34.36 o 
   2   9   3       99.79      112.94     19.28 o 
   3   9   3     1838.42     1945.55     70.31 o 
   4   9   3       11.25        5.67     15.20 o 
   5   9   3      147.25      145.19     42.62 o 
  -5  10   3        9.83        5.19     15.24 o 
  -4  10   3      735.20      796.76     27.18 o 
  -3  10   3      349.66      345.66     12.03 o 
  -2  10   3     2846.13     2801.07     59.21 o 
  -1  10   3      379.34      375.45     10.52 o 
   0  10   3     3424.63     3255.13     66.01 o 
   1  10   3      439.20      449.92      9.37 o 
   2  10   3      956.91      954.25     26.28 o 
   3  10   3       51.12       35.51     11.91 o 
   4  10   3      325.81      357.03     28.83 o 
   5  10   3        7.79        9.45     16.06 o 
  -5  11   3      254.73      179.96     58.09 o 
  -4  11   3       46.03       40.25     11.47 o 
  -3  11   3      567.10      547.25     24.05 o 
  -2  11   3       32.58       34.23      7.41 o 
  -1  11   3       24.12       35.41      5.65 o 
   0  11   3      308.15      307.18     11.64 o 
   1  11   3      174.74      180.49      9.94 o 
   2  11   3     1146.87     1136.32     27.97 o 
   3  11   3      743.54      761.93     26.22 o 
   4  11   3      346.47      330.59     70.30 o 
   5  11   3        4.69       33.88     17.29 o 
  -5  12   3      312.63      233.42     70.37 o 
  -4  12   3       72.00       52.22     17.04 o 
  -3  12   3     1356.95     1447.32     34.80 o 
  -2  12   3      155.20      125.24     21.10 o 
  -1  12   3     3392.75     3337.67     56.09 o 
   0  12   3       89.23       73.40     14.02 o 
   1  12   3      407.29      392.80     12.39 o 
   2  12   3       69.43       67.09     15.43 o 
   3  12   3      839.23      859.96     30.29 o 
   4  12   3       41.89       36.63     13.51 o 
   5  12   3       17.00      -11.19     26.43 o 
  -5  13   3       20.58       19.58     16.63 o 
  -4  13   3       24.88       25.99      8.53 o 
  -3  13   3       59.13       29.74     13.22 o 
  -2  13   3      231.67      214.77     12.74 o 
  -1  13   3        6.35        8.71      7.82 o 
   0  13   3      401.45      421.56     15.13 o 
   1  13   3      366.73      386.78     12.95 o 
   2  13   3       31.33       33.08     12.04 o 
   3  13   3        6.40       18.45     10.23 o 
   4  13   3      241.27      230.96     47.70 o 
  -4  14   3       14.17       19.88     18.84 o 
  -3  14   3      271.30      325.72     25.56 o 
  -2  14   3     1176.91     1145.83     32.92 o 
  -1  14   3     1078.78     1095.33     28.65 o 
   0  14   3      893.40      896.39     20.49 o 
   1  14   3     1415.73     1398.62     42.52 o 
   2  14   3     1760.09     1856.71     42.15 o 
   3  14   3      729.43      715.83     33.91 o 
   4  14   3        9.78       22.55     13.03 o 
  -4  15   3       28.75       31.20     27.65 o 
  -3  15   3      254.73      209.51     48.37 o 
  -2  15   3      113.28       97.57     17.90 o 
  -1  15   3        1.95        8.67      7.65 o 
   0  15   3        0.06       -4.85      8.22 o 
   1  15   3       21.02       10.89      9.56 o 
   2  15   3       57.24       47.08     15.01 o 
   3  15   3       96.65       91.85     22.33 o 
   4  15   3        2.11        4.76     12.95 o 
  -4  16   3      336.44      262.34     87.34 o 
  -3  16   3       11.13      -16.25     19.54 o 
  -2  16   3      595.78      650.09     28.81 o 
  -1  16   3      163.05      159.95     31.58 o 
   0  16   3     2294.34     2424.45     40.74 o 
   1  16   3      113.31       97.25     16.66 o 
   2  16   3      146.66      136.58     26.53 o 
   3  16   3       32.39        9.16     12.91 o 
  -3  17   3       78.15       69.91     25.41 o 
  -2  17   3       62.19       40.26     17.62 o 
  -1  17   3       45.21       39.10     16.89 o 
   0  17   3       49.93       42.81     14.22 o 
   1  17   3       87.71       78.25     18.90 o 
   2  17   3        4.84       13.15     11.92 o 
   3  17   3      159.09      120.00     34.85 o 
  -3  18   3      350.78      402.37     67.92 o 
  -2  18   3        5.76       10.64     16.20 o 
  -1  18   3      743.52      803.38     33.76 o 
   0  18   3       65.27       38.25     15.29 o 
   1  18   3      440.55      497.00     42.09 o 
   2  18   3      171.54      135.32     37.62 o 
  -2  19   3       31.73       22.47     15.38 o 
  -1  19   3      135.34       96.38     41.63 o 
   0  19   3       96.19       63.10     28.74 o 
   1  19   3      153.21      126.06     35.17 o 
   2  19   3      184.25      158.20     55.95 o 
  -1  20   3      214.98      172.42     62.13 o 
   0  20   3        4.39       14.71     17.61 o 
  -6   0   4      347.12      179.15     76.87 o 
  -4   0   4      920.59      941.89     30.08 o 
  -2   0   4       13.18       39.09      8.65 o 
   0   0   4     3809.65     3569.34     77.91 o 
   2   0   4       52.67      183.92     32.22 o 
   4   0   4     1144.97     1306.73     62.01 o 
   6   0   4        8.53       39.91     37.63 o 
  -6   1   4       25.79       24.56     14.67 o 
  -5   1   4      480.81      480.01     19.05 o 
  -4   1   4     1081.15     1066.05     36.39 o 
  -3   1   4     2814.09     2684.93     49.47 o 
  -2   1   4     1505.89     1444.11     29.70 o 
  -1   1   4     7907.26     7597.65     57.28 o 
   0   1   4     2512.97     2395.46     33.51 o 
   1   1   4       99.32       84.61      4.72 o 
   2   1   4     1774.58     1784.85     24.94 o 
   3   1   4        8.43        4.74      6.09 o 
   4   1   4       43.29       37.73     15.24 o 
   5   1   4       58.43       53.68     14.71 o 
   6   1   4       54.87       39.87     19.60 o 
  -6   2   4       80.14       54.25     27.97 o 
  -5   2   4      474.94      446.86     21.93 o 
  -4   2   4       68.33       71.27     13.32 o 
  -3   2   4       46.68       33.86      8.29 o 
  -2   2   4     1874.39     2164.31     40.46 o 
  -1   2   4     1738.00     1718.31     19.87 o 
   0   2   4     1139.25     1133.46     14.86 o 
   1   2   4     5822.63     5628.07     55.05 o 
   2   2   4     2976.87     2940.37     56.73 o 
   3   2   4      670.33      607.88     37.14 o 
   4   2   4      359.16      404.51     23.17 o 
   5   2   4      296.97      335.01     34.55 o 
   6   2   4        7.22       16.81     18.42 o 
  -6   3   4      164.33      177.70     48.06 o 
  -5   3   4        3.91        2.75     10.86 o 
  -4   3   4     1606.79     1632.19     37.33 o 
  -3   3   4      295.67      350.49     15.43 o 
  -2   3   4     1813.13     1459.98     20.16 o 
  -1   3   4      840.55      889.72     13.18 o 
   0   3   4     3837.17     3566.22     30.40 o 
   1   3   4     2102.40     2335.88     27.63 o 
   2   3   4       72.53       87.77      3.12 o 
   3   3   4      126.19      133.55      7.62 o 
   4   3   4      136.58      157.51     11.85 o 
   5   3   4        0.37        2.76     10.87 o 
   6   3   4       53.61       27.74     17.31 o 
  -6   4   4        9.45       24.63     24.05 o 
  -5   4   4       27.42       24.61      8.76 o 
  -4   4   4        2.16        0.66      7.55 o 
  -3   4   4       36.23       48.19     17.91 o 
  -2   4   4       10.08       20.08      5.38 o 
  -1   4   4     3200.08     3300.31     32.35 o 
   0   4   4     3700.18     3836.80     59.44 o 
   1   4   4     5259.09     5073.16     87.64 o 
   2   4   4       12.56        9.20      3.17 o 
   3   4   4     2618.10     2754.21     52.27 o 
   4   4   4      263.18      288.09     16.09 o 
   5   4   4      335.17      271.11     63.46 o 
   6   4   4        0.43        1.12     14.38 o 
  -6   5   4       63.46       55.56     26.06 o 
  -5   5   4       35.34       46.41     11.58 o 
  -4   5   4       22.82       26.17      7.64 o 
  -3   5   4     2729.98     2729.44     55.78 o 
  -2   5   4     1261.62     1138.23     15.93 o 
  -1   5   4     4578.31     4220.98     72.93 o 
   0   5   4     1404.25     1308.85     20.60 o 
   1   5   4     4450.38     4573.88     78.15 o 
   2   5   4     2659.90     2892.60     36.34 o 
   3   5   4      752.36      797.32     21.31 o 
   4   5   4        0.58        6.86      7.28 o 
   5   5   4       28.37       32.60     19.86 o 
   6   5   4        1.42       13.55     32.01 o 
  -6   6   4       70.85       71.33     23.67 o 
  -5   6   4      103.17       86.26     18.34 o 
  -4   6   4       32.49       35.31     13.07 o 
  -3   6   4       80.46       84.74     12.40 o 
  -2   6   4      475.09      494.57     12.92 o 
  -1   6   4       25.59       16.16      3.67 o 
   0   6   4     7315.70     7406.72     69.62 o 
   1   6   4      202.78      205.49      5.13 o 
   2   6   4     1046.61      988.00     17.07 o 
   3   6   4       80.60       79.54      6.39 o 
   4   6   4     1504.77     1593.92     48.85 o 
   5   6   4       22.20        1.57     23.75 o 
  -6   7   4      158.27      136.85     39.25 o 
  -5   7   4      439.32      443.20     40.01 o 
  -4   7   4      761.40      752.25     26.25 o 
  -3   7   4     1760.78     1680.90     52.11 o 
  -2   7   4      592.63      556.30     17.30 o 
  -1   7   4     5257.43     5299.57     91.09 o 
   0   7   4     1556.42     2096.46     25.37 o 
   1   7   4      336.84      311.51      7.32 o 
   2   7   4       68.04       73.78      4.06 o 
   3   7   4      140.05      147.47      3.60 o 
   4   7   4      139.03      119.34     23.26 o 
   5   7   4       28.60       13.24     17.42 o 
  -5   8   4       52.15       33.81     17.94 o 
  -4   8   4        4.28        7.26      5.76 o 
  -3   8   4      549.29      537.27     17.45 o 
  -2   8   4      174.83      164.59      6.35 o 
  -1   8   4      219.99      181.64      7.12 o 
   0   8   4     2226.69     2231.96     27.47 o 
   1   8   4     2355.27     2414.96     36.11 o 
   2   8   4     1118.11     1081.62     36.56 o 
   3   8   4     2626.29     2737.72     65.78 o 
   4   8   4      114.46      122.85     27.58 o 
   5   8   4       92.82       93.07     31.37 o 
  -5   9   4      213.20      172.97     45.67 o 
  -4   9   4     2076.29     2272.75     51.80 o 
  -3   9   4       20.45       22.16     10.00 o 
  -2   9   4     4116.19     4056.27     77.65 o 
  -1   9   4      588.09      643.70     16.16 o 
   0   9   4     2443.33     2437.62     36.66 o 
   1   9   4      942.31      989.89     20.54 o 
   2   9   4      213.08      194.93     17.95 o 
   3   9   4      115.52      110.31     19.22 o 
   4   9   4        4.08       17.58     11.01 o 
   5   9   4        2.07       -3.24     17.45 o 
  -5  10   4        5.80       22.27     14.12 o 
  -4  10   4      376.05      397.38     23.68 o 
  -3  10   4      315.16      308.72     13.94 o 
  -2  10   4       21.69       24.78      6.35 o 
  -1  10   4      831.26      813.01     19.46 o 
   0  10   4     2383.60     2478.69     50.04 o 
   1  10   4     1605.98     1579.98     30.34 o 
   2  10   4      411.82      412.84     15.04 o 
   3  10   4      939.91     1009.56     28.93 o 
   4  10   4       13.14       19.27      7.85 o 
   5  10   4       86.76       91.63     32.04 o 
  -5  11   4      144.34      130.15     36.27 o 
  -4  11   4     1057.94     1170.60     32.87 o 
  -3  11   4      832.78      845.60     29.70 o 
  -2  11   4      723.73      711.04     22.53 o 
  -1  11   4      839.86      841.20     23.86 o 
   0  11   4     1032.28     1028.67     22.56 o 
   1  11   4      762.38      757.68     18.30 o 
   2  11   4      113.36      106.75     19.02 o 
   3  11   4        0.94       -3.37     10.30 o 
   4  11   4        0.07      -14.45     17.91 o 
   5  11   4       17.79       11.05     19.03 o 
  -5  12   4        0.07       15.78     17.17 o 
  -4  12   4       21.74       14.03     10.68 o 
  -3  12   4      534.38      516.23     32.08 o 
  -2  12   4       71.51       76.33     13.34 o 
  -1  12   4        4.54        2.90      4.94 o 
   0  12   4     1544.54     1569.90     36.12 o 
   1  12   4      852.45      859.38     19.28 o 
   2  12   4      715.47      698.07     23.85 o 
   3  12   4        4.33        0.84      8.81 o 
   4  12   4      757.58      812.54     44.77 o 
  -4  13   4        0.67        0.17     16.48 o 
  -3  13   4     1327.94     1363.98     24.33 o 
  -2  13   4       29.79       17.19      9.04 o 
  -1  13   4     1308.78     1288.68     28.69 o 
   0  13   4       16.16       14.71      6.35 o 
   1  13   4     2435.42     2500.16     41.71 o 
   2  13   4       47.70       28.77     13.85 o 
   3  13   4        2.06       10.96      8.08 o 
   4  13   4       23.95       19.02     14.78 o 
  -4  14   4        0.15        5.24     19.08 o 
  -3  14   4      184.38      142.24     32.20 o 
  -2  14   4      319.80      268.61     20.68 o 
  -1  14   4      330.10      339.50     18.76 o 
   0  14   4     1111.55     1047.32     26.81 o 
   1  14   4     2267.48     2354.81     61.21 o 
   2  14   4     1620.47     1710.58     45.78 o 
   3  14   4       21.67       28.88     13.62 o 
   4  14   4      220.44      165.98     43.72 o 
  -4  15   4      625.46      600.18     71.59 o 
  -3  15   4        2.26        4.73     13.52 o 
  -2  15   4      547.67      584.28     31.07 o 
  -1  15   4      109.73       83.57     15.90 o 
   0  15   4     1307.15     1276.99     35.02 o 
   1  15   4       40.37       43.73     11.66 o 
   2  15   4       18.13       18.65     10.63 o 
   3  15   4      104.55       85.75     21.80 o 
   4  15   4       21.76       20.47     14.53 o 
  -3  16   4      107.29       93.79     24.52 o 
  -2  16   4       79.67       61.29     20.30 o 
  -1  16   4      183.10      140.09     27.96 o 
   0  16   4        1.92        9.25     10.20 o 
   1  16   4     1160.44     1264.21     33.16 o 
   2  16   4      109.36      103.39     21.35 o 
   3  16   4      998.63     1079.48     61.76 o 
  -3  17   4       72.77       71.46     22.63 o 
  -2  17   4      596.23      559.54     35.67 o 
  -1  17   4      193.49      159.80     36.63 o 
   0  17   4     1103.29     1170.42     47.92 o 
   1  17   4        2.54       16.74     13.78 o 
   2  17   4      609.05      585.31     26.79 o 
   3  17   4        0.66        9.86     12.08 o 
  -2  18   4      179.22      114.09     38.06 o 
  -1  18   4       24.36       25.03     15.26 o 
   0  18   4      405.58      469.15     35.84 o 
   1  18   4       32.86       39.13     15.45 o 
   2  18   4      546.03      563.56     30.54 o 
  -2  19   4       59.13       38.74     19.70 o 
  -1  19   4      966.77     1025.97     50.86 o 
   0  19   4        4.40       16.04     17.63 o 
   1  19   4        4.97        4.48     17.27 o 
   0  20   4      201.10      125.37     46.33 o 
  -5   0   5       49.65       42.41     22.52 o 
  -3   0   5     4818.47     4898.49    115.81 o 
  -1   0   5      643.09      520.72      9.28 o 
   1   0   5      920.76      929.89     22.50 o 
   3   0   5     1840.69     1860.68     86.03 o 
   5   0   5      285.88      238.37     75.80 o 
  -6   1   5        2.05        4.25     18.86 o 
  -5   1   5        3.64       10.00      6.63 o 
  -4   1   5      617.48      642.64     18.78 o 
  -3   1   5     1054.53     1006.33     22.23 o 
  -2   1   5    10123.30    10427.84    249.07 o 
  -1   1   5     1860.69     1731.42     16.10 o 
   0   1   5     6782.78     6343.66     65.04 o 
   1   1   5     1078.02     1100.94     16.59 o 
   2   1   5     8748.33     8965.72    146.39 o 
   3   1   5      868.78      900.32     24.52 o 
   4   1   5       96.78      124.12     24.28 o 
   5   1   5      110.29      114.41     30.20 o 
   6   1   5      102.16      105.38     37.34 o 
  -6   2   5       81.04       60.74     25.36 o 
  -5   2   5        5.53        4.22      9.39 o 
  -4   2   5     1692.01     1715.00     33.09 o 
  -3   2   5       47.50       32.48      9.03 o 
  -2   2   5      134.51       96.02     13.10 o 
  -1   2   5       56.06       72.84      4.34 o 
   0   2   5      641.49      617.62      9.06 o 
   1   2   5        6.60       12.09      3.12 o 
   2   2   5     1088.46     1108.12     14.22 o 
   3   2   5      259.25      296.15      9.16 o 
   4   2   5       47.54       40.86     15.38 o 
   5   2   5      151.45      121.15     30.92 o 
   6   2   5      103.64       76.16     36.82 o 
  -6   3   5       12.08       14.24     14.64 o 
  -5   3   5      220.06      192.20     33.95 o 
  -4   3   5      466.96      467.53     22.72 o 
  -3   3   5     1410.65     1294.69     31.59 o 
  -2   3   5      841.53      971.50     20.69 o 
  -1   3   5     9595.67     8806.67    124.79 o 
   0   3   5       76.96       80.16      3.73 o 
   1   3   5     5985.58     5540.03     90.80 o 
   2   3   5     4550.97     5117.37     77.64 o 
   3   3   5     4305.75     4391.72     89.29 o 
   4   3   5       17.78       10.68      8.85 o 
   5   3   5      272.38      249.90     65.75 o 
   6   3   5        2.72       20.40     16.80 o 
  -6   4   5      138.13       90.47     34.72 o 
  -5   4   5        7.81       13.92      9.55 o 
  -4   4   5     5090.09     5492.18     92.04 o 
  -3   4   5      251.93      251.23     15.20 o 
  -2   4   5     1282.27     1220.81     29.34 o 
  -1   4   5      143.45      122.14      4.18 o 
   0   4   5     6645.23     6985.88     67.61 o 
   1   4   5       49.31       59.63      7.39 o 
   2   4   5     1260.82     1332.28     21.03 o 
   3   4   5        1.72        9.77      5.21 o 
   4   4   5      393.02      418.93     42.69 o 
   5   4   5       10.03       17.30     12.12 o 
  -6   5   5       13.22        9.81     18.75 o 
  -5   5   5        6.87       10.17     12.70 o 
  -4   5   5       30.36       30.90      9.89 o 
  -3   5   5      107.98       92.19     13.33 o 
  -2   5   5     3230.24     3099.44     46.77 o 
  -1   5   5     2817.85     2717.49     47.74 o 
   0   5   5     4816.36     4732.95     85.47 o 
   1   5   5     5463.30     5705.38     94.28 o 
   2   5   5     3839.20     3919.18     57.33 o 
   3   5   5      475.60      492.32     17.28 o 
   4   5   5      181.82      209.08     11.57 o 
   5   5   5       51.63       44.49     19.22 o 
  -6   6   5       30.70       17.44     19.39 o 
  -5   6   5     1183.47     1268.30     42.21 o 
  -4   6   5      505.39      539.79     21.37 o 
  -3   6   5     1981.95     1909.19     45.22 o 
  -2   6   5       20.60       20.05      4.10 o 
  -1   6   5     1196.39     1287.15     22.99 o 
   0   6   5      131.99      143.02      6.96 o 
   1   6   5        3.93        6.05      3.53 o 
   2   6   5       10.71       10.44      2.94 o 
   3   6   5       10.08        6.99      3.80 o 
   4   6   5      261.30      280.32     24.19 o 
   5   6   5      260.58      186.18     56.98 o 
  -6   7   5        2.12       16.12     21.57 o 
  -5   7   5        9.08       11.98     15.01 o 
  -4   7   5      678.19      725.20     23.46 o 
  -3   7   5      603.45      556.23     17.15 o 
  -2   7   5     2665.46     2637.25     71.54 o 
  -1   7   5      375.36      319.05      6.55 o 
   0   7   5     9609.80     9565.40    194.79 o 
   1   7   5     1850.28     1826.84     28.03 o 
   2   7   5     3365.07     3478.03     64.16 o 
   3   7   5        2.35        3.52      2.95 o 
   4   7   5     1000.42     1121.83     60.51 o 
   5   7   5       20.78       32.09     15.73 o 
  -5   8   5      120.19      112.67     29.30 o 
  -4   8   5      570.67      579.03     23.12 o 
  -3   8   5      323.82      299.30     10.94 o 
  -2   8   5      515.86      500.52     13.81 o 
  -1   8   5      476.17      435.74     11.51 o 
   0   8   5      394.07      425.64     13.31 o 
   1   8   5       26.44       29.54      4.99 o 
   2   8   5      266.60      260.50      6.25 o 
   3   8   5        7.28        2.11      7.86 o 
   4   8   5      409.36      505.67     55.32 o 
   5   8   5       39.23       26.95     17.92 o 
  -5   9   5      423.68      428.40     45.19 o 
  -4   9   5        7.61      -10.53     12.06 o 
  -3   9   5      849.60      916.16     28.49 o 
  -2   9   5        7.79        9.37      4.07 o 
  -1   9   5     2613.00     2477.14     50.00 o 
   0   9   5      146.72      150.36     10.01 o 
   1   9   5     2309.34     2332.04     44.87 o 
   2   9   5      299.34      295.39      7.66 o 
   3   9   5      195.46      214.68     15.12 o 
   4   9   5       24.96       16.18     12.48 o 
   5   9   5      356.77      241.23     95.50 o 
  -5  10   5      175.35      141.18     49.65 o 
  -4  10   5      184.37      200.78     38.62 o 
  -3  10   5       22.89       30.75      8.23 o 
  -2  10   5      426.43      442.06     14.55 o 
  -1  10   5       52.47       45.04      8.62 o 
   0  10   5       39.08       38.62      9.17 o 
   1  10   5       12.88       14.86      4.98 o 
   2  10   5      509.66      506.66     20.54 o 
   3  10   5       32.08       33.59      9.87 o 
   4  10   5       29.71       30.48     10.81 o 
   5  10   5       35.24       24.89     16.62 o 
  -5  11   5        4.95        3.30     20.77 o 
  -4  11   5      109.03       95.74     17.44 o 
  -3  11   5     2040.22     2057.28     62.14 o 
  -2  11   5     2640.56     2534.20     45.62 o 
  -1  11   5     1335.15     1333.49     23.33 o 
   0  11   5     2014.75     2005.08     40.73 o 
   1  11   5     1744.63     1767.86     31.09 o 
   2  11   5     2498.91     2737.14     62.21 o 
   3  11   5      167.84      194.10     15.08 o 
   4  11   5      132.69      133.37     29.68 o 
   5  11   5       36.39       33.64     21.42 o 
  -5  12   5       19.54       17.43     24.42 o 
  -4  12   5       45.44       34.99     16.00 o 
  -3  12   5      163.02      149.14     31.96 o 
  -2  12   5       92.29       92.53     18.05 o 
  -1  12   5      445.23      435.32     18.20 o 
   0  12   5        7.12        5.75      7.68 o 
   1  12   5      280.17      314.00     16.02 o 
   2  12   5      372.96      338.16     20.86 o 
   3  12   5      165.32      132.77     26.80 o 
   4  12   5        4.41       12.45     14.64 o 
  -4  13   5        6.08       17.47     12.84 o 
  -3  13   5       82.99       58.17     20.26 o 
  -2  13   5      793.25      825.01     22.23 o 
  -1  13   5      299.12      292.86     24.87 o 
   0  13   5     1675.85     1639.71     32.09 o 
   1  13   5      558.69      559.31     17.14 o 
   2  13   5      402.05      430.01     22.42 o 
   3  13   5      505.49      481.23     22.41 o 
   4  13   5      227.12      164.17     45.76 o 
  -4  14   5      423.98      460.58     33.83 o 
  -3  14   5      327.80      265.16     68.38 o 
  -2  14   5      126.05      122.17     25.65 o 
  -1  14   5      150.97      142.83     26.03 o 
   0  14   5        2.50        9.87      5.85 o 
   1  14   5       39.47       28.90     12.85 o 
   2  14   5       60.09       63.22     19.84 o 
   3  14   5       73.30       62.42     18.55 o 
   4  14   5       17.79       15.00     17.36 o 
  -4  15   5        5.00        3.28     11.11 o 
  -3  15   5      323.51      301.06     59.64 o 
  -2  15   5       74.13       57.17     16.86 o 
  -1  15   5      608.74      694.55     30.56 o 
   0  15   5      142.00      106.44     16.34 o 
   1  15   5     1191.48     1326.65     37.37 o 
   2  15   5       67.91       50.25     16.57 o 
   3  15   5      189.60      185.49     39.54 o 
  -3  16   5        2.05       14.50     16.21 o 
  -2  16   5      240.63      248.77     52.65 o 
  -1  16   5        2.45        4.87     13.64 o 
   0  16   5       23.05       21.86      8.19 o 
   1  16   5        6.95       -4.84     20.03 o 
   2  16   5       35.45       17.84     16.54 o 
   3  16   5        0.49      -19.30     21.40 o 
  -3  17   5       44.54       23.57     13.16 o 
  -2  17   5      453.78      460.54     34.31 o 
  -1  17   5      454.10      464.32     33.71 o 
   0  17   5      594.43      628.30     32.26 o 
   1  17   5     1488.90     1523.14     61.22 o 
   2  17   5      226.94      167.50     50.70 o 
   3  17   5       55.76       70.08     27.35 o 
  -2  18   5      181.94      127.37     43.54 o 
  -1  18   5        9.25       19.77     12.01 o 
   0  18   5        2.11        8.58     18.27 o 
   1  18   5        0.32       10.00     12.21 o 
   2  18   5       82.86       52.29     24.53 o 
  -1  19   5       65.10       70.37     30.09 o 
   0  19   5      408.03      373.76    130.06 o 
   1  19   5       99.34       66.61     25.24 o 
  -6   0   6      462.20      256.25    129.98 o 
  -4   0   6      353.49      363.69     66.53 o 
  -2   0   6     1229.09      991.85     44.27 o 
   0   0   6     6874.14     6584.51    109.29 o 
   2   0   6      330.48      413.89     17.60 o 
   4   0   6      109.59      127.42     42.52 o 
  -6   1   6      152.81      103.59     29.90 o 
  -5   1   6       53.00       57.19     12.38 o 
  -4   1   6      113.79      115.76     17.65 o 
  -3   1   6       10.85        3.04      8.98 o 
  -2   1   6       28.44       40.18      9.75 o 
  -1   1   6     3163.91     3566.45     55.82 o 
   0   1   6     1136.22     1222.65     19.98 o 
   1   1   6      628.81      603.01      9.30 o 
   2   1   6       13.70       13.64      3.60 o 
   3   1   6      982.59      940.67     26.61 o 
   4   1   6      496.83      532.90     25.47 o 
   5   1   6       22.79       18.30     14.71 o 
  -6   2   6       40.87       28.38     17.72 o 
  -5   2   6     1426.73     1467.14     34.39 o 
  -4   2   6      319.42      343.78     31.73 o 
  -3   2   6     4175.86     4314.54    120.15 o 
  -2   2   6     3562.17     3542.45     99.02 o 
  -1   2   6     2664.24     2288.11     30.33 o 
   0   2   6     3623.30     3655.13     44.61 o 
   1   2   6     5867.43     5745.26    130.03 o 
   2   2   6     1790.44     1886.20     30.65 o 
   3   2   6       10.59        8.70      5.06 o 
   4   2   6        2.29        4.82     14.70 o 
   5   2   6        1.34        9.15     14.60 o 
  -6   3   6       80.09       61.83     21.72 o 
  -5   3   6        2.61        0.27     13.14 o 
  -4   3   6        4.70        9.74     10.04 o 
  -3   3   6      768.13      751.60     23.07 o 
  -2   3   6      242.32      289.37      8.65 o 
  -1   3   6       44.32       55.37      5.88 o 
   0   3   6     1732.54     1641.66     31.82 o 
   1   3   6      470.88      528.06      8.06 o 
   2   3   6     2452.41     2417.59     35.53 o 
   3   3   6       88.93      103.02     14.18 o 
   4   3   6      653.48      687.04     26.96 o 
   5   3   6        0.66       -7.49     26.27 o 
  -6   4   6       96.20       75.63     34.07 o 
  -5   4   6       85.40       79.71     16.44 o 
  -4   4   6      233.54      206.85     30.57 o 
  -3   4   6     3751.27     3815.11     78.15 o 
  -2   4   6     2312.39     2319.16     54.60 o 
  -1   4   6     3630.14     3330.67     58.98 o 
   0   4   6     1372.04     1344.16     15.52 o 
   1   4   6     2975.88     3073.12     44.11 o 
   2   4   6      842.53      834.81     16.61 o 
   3   4   6      184.22      187.72     12.41 o 
   4   4   6       12.22       21.63     10.76 o 
   5   4   6      116.88       99.23     29.98 o 
  -6   5   6       44.86       30.03     22.20 o 
  -5   5   6      318.64      266.75     55.31 o 
  -4   5   6       23.55       15.18      9.64 o 
  -3   5   6      332.86      356.01     17.68 o 
  -2   5   6        6.15       11.41      5.48 o 
  -1   5   6      701.40      714.62     17.34 o 
   0   5   6      603.36      595.05     20.11 o 
   1   5   6     5870.84     6214.90     73.41 o 
   2   5   6     2165.50     2258.08     43.63 o 
   3   5   6     2729.82     2896.33     56.62 o 
   4   5   6       10.72        8.06     11.72 o 
   5   5   6       40.87       38.86     24.01 o 
  -6   6   6      334.46      224.57     82.60 o 
  -5   6   6       17.98        4.67     16.90 o 
  -4   6   6     1390.95     1450.43     48.08 o 
  -3   6   6      862.06      848.84     23.69 o 
  -2   6   6     4162.16     3985.51     63.39 o 
  -1   6   6       54.73       51.78     11.93 o 
   0   6   6     2705.20     2496.11     66.43 o 
   1   6   6     1112.30     1157.41     17.87 o 
   2   6   6     2716.46     2977.86     57.52 o 
   3   6   6      242.60      248.88      8.06 o 
   4   6   6      551.28      585.43     37.28 o 
   5   6   6        3.05      -12.62     26.51 o 
  -5   7   6       50.12       53.98     19.52 o 
  -4   7   6      656.75      643.18     22.86 o 
  -3   7   6      311.96      333.68     16.65 o 
  -2   7   6      390.58      400.56     12.63 o 
  -1   7   6      374.68      387.06     19.47 o 
   0   7   6      432.89      482.12     19.96 o 
   1   7   6      574.86      544.41     14.52 o 
   2   7   6       56.97       56.10      7.74 o 
   3   7   6     1374.43     1410.71     34.89 o 
   4   7   6       32.23       24.68     13.48 o 
   5   7   6       99.07       94.42     55.95 o 
  -5   8   6       66.54       57.28     20.28 o 
  -4   8   6      100.85      102.12     16.41 o 
  -3   8   6     3646.41     3684.04    145.68 o 
  -2   8   6     1885.56     1845.49     46.65 o 
  -1   8   6     2562.15     2540.59     60.81 o 
   0   8   6     1594.17     1591.07     26.71 o 
   1   8   6     3504.28     3668.21     67.59 o 
   2   8   6      711.66      733.13     17.22 o 
   3   8   6      283.46      261.66     13.40 o 
   4   8   6       21.25       15.87     11.01 o 
   5   8   6        8.50       15.42     15.67 o 
  -5   9   6       18.57       23.09     14.61 o 
  -4   9   6      387.94      416.89     35.90 o 
  -3   9   6      994.78     1020.57     24.04 o 
  -2   9   6      445.94      464.38     13.63 o 
  -1   9   6        0.47        5.11     10.67 o 
   0   9   6      143.32      117.92      6.96 o 
   1   9   6       38.68       53.91      8.56 o 
   2   9   6     1406.27     1472.35     29.49 o 
   3   9   6        2.76        4.77      7.93 o 
   4   9   6      455.36      492.99     49.58 o 
   5   9   6       76.30       39.10     22.88 o 
  -5  10   6      504.20      642.69    125.32 o 
  -4  10   6       42.86       23.74     10.01 o 
  -3  10   6      749.90      811.67     23.74 o 
  -2  10   6       46.98       54.38     10.42 o 
  -1  10   6     2754.77     2783.87     57.32 o 
   0  10   6       18.13       26.15      4.98 o 
   1  10   6     1463.41     1497.39     26.40 o 
   2  10   6       43.88       42.11      9.33 o 
   3  10   6       75.78       79.33     14.72 o 
   4  10   6        3.18        7.74     14.56 o 
   5  10   6        5.30        9.44     12.11 o 
  -5  11   6       39.12       20.08     12.31 o 
  -4  11   6        1.28       12.09     15.06 o 
  -3  11   6        0.06        2.52      7.53 o 
  -2  11   6        5.55        3.67      5.78 o 
  -1  11   6      232.95      251.00      5.88 o 
   0  11   6       39.53       32.45      7.88 o 
   1  11   6      814.58      812.53     17.03 o 
   2  11   6      184.07      138.60     27.54 o 
   3  11   6       73.27       67.13     18.31 o 
   4  11   6       97.68       84.82     28.88 o 
  -5  12   6       27.45       25.95     14.52 o 
  -4  12   6      466.66      555.18     62.18 o 
  -3  12   6       81.80       58.79     15.51 o 
  -2  12   6     2634.94     2695.45     63.38 o 
  -1  12   6      561.88      499.48     21.96 o 
   0  12   6     1206.24     1216.69     27.21 o 
   1  12   6       36.00       33.09      7.44 o 
   2  12   6      827.12      828.39     23.97 o 
   3  12   6      536.03      553.56     27.94 o 
   4  12   6        6.64       21.78     12.42 o 
  -4  13   6        2.74       -1.36     13.86 o 
  -3  13   6      467.86      498.63     37.47 o 
  -2  13   6       27.56       -0.47      9.71 o 
  -1  13   6      366.27      310.62     26.30 o 
   0  13   6      135.91      150.54     11.17 o 
   1  13   6      501.45      515.15     19.16 o 
   2  13   6       10.76       11.19      9.36 o 
   3  13   6      984.09      911.19     40.10 o 
   4  13   6       54.20       51.89     18.77 o 
  -4  14   6       81.71       65.33     20.79 o 
  -3  14   6      388.78      415.64     40.00 o 
  -2  14   6     1891.18     1838.88     35.55 o 
  -1  14   6      521.54      527.04     20.85 o 
   0  14   6      565.00      588.84     20.38 o 
   1  14   6      317.40      326.63     29.11 o 
   2  14   6     1171.54     1203.66     34.80 o 
   3  14   6       79.04       48.28     15.46 o 
   4  14   6       47.65       26.19     15.39 o 
  -4  15   6       38.12       17.83     17.39 o 
  -3  15   6        3.65       18.35     12.50 o 
  -2  15   6       26.04       26.31     10.68 o 
  -1  15   6      339.29      274.75     23.05 o 
   0  15   6      473.37      495.85     22.02 o 
   1  15   6        5.78       -3.15     13.34 o 
   2  15   6      558.32      596.68     27.81 o 
   3  15   6       74.96       64.10     29.21 o 
  -3  16   6      685.58      749.37     34.92 o 
  -2  16   6      147.49      119.22     28.43 o 
  -1  16   6     1837.24     1875.74     32.05 o 
   0  16   6       81.12       56.25     18.62 o 
   1  16   6      668.38      697.68     30.78 o 
   2  16   6        2.36        1.05     14.79 o 
   3  16   6      587.45      516.14     37.46 o 
  -3  17   6       28.51       32.46     15.52 o 
  -2  17   6       19.60       31.17     17.70 o 
  -1  17   6      274.03      200.71     50.48 o 
   0  17   6        1.13       14.37     15.34 o 
   1  17   6       78.22       87.43     24.21 o 
   2  17   6      731.61      778.81     26.99 o 
  -2  18   6      655.79      760.98     40.73 o 
  -1  18   6      146.80      122.76     31.75 o 
   0  18   6      170.24      151.68     49.05 o 
   1  18   6      280.54      207.14     48.62 o 
   2  18   6      207.59      142.84     36.69 o 
  -1  19   6       39.54       50.16     21.07 o 
   0  19   6       34.73       27.83     15.47 o 
   1  19   6       13.46       17.50     18.27 o 
  -5   0   7        3.71       18.86     11.50 o 
  -3   0   7      950.15      961.87     35.72 o 
  -1   0   7     8196.50     8145.00    136.29 o 
   1   0   7     4379.57     4250.69    108.28 o 
   3   0   7     3717.78     4073.36    210.65 o 
   5   0   7       56.94       63.62     26.96 o 
  -6   1   7      225.88      204.39     62.26 o 
  -5   1   7       22.54       12.85      9.71 o 
  -4   1   7      733.11      783.33     31.33 o 
  -3   1   7      107.24       85.73     13.03 o 
  -2   1   7     1723.43     1557.67     37.22 o 
  -1   1   7     6703.16     7650.67    130.22 o 
   0   1   7     1101.36     1023.45     19.64 o 
   1   1   7      352.77      337.26      7.04 o 
   2   1   7      120.95      121.85      7.06 o 
   3   1   7      822.97      879.81     19.26 o 
   4   1   7      104.39       67.21     20.64 o 
   5   1   7       24.39        9.95     15.99 o 
  -6   2   7        9.80        8.60     14.58 o 
  -5   2   7        0.94       -0.06      8.99 o 
  -4   2   7      433.48      462.77     24.34 o 
  -3   2   7       26.63       25.57      8.64 o 
  -2   2   7      275.37      227.87     12.13 o 
  -1   2   7      114.69       91.61      7.13 o 
   0   2   7     4178.29     4020.52     53.07 o 
   1   2   7      209.70      155.25      6.01 o 
   2   2   7     1692.29     1781.13     29.10 o 
   3   2   7       10.23       16.09      5.14 o 
   4   2   7      554.54      573.12     31.17 o 
   5   2   7       25.86       27.67     21.26 o 
  -6   3   7       14.70       19.75     22.08 o 
  -5   3   7      972.46      997.35     25.32 o 
  -4   3   7      411.23      413.63     32.31 o 
  -3   3   7     1790.08     1716.46     40.29 o 
  -2   3   7       42.79       41.61      7.55 o 
  -1   3   7     4030.57     4015.60     62.08 o 
   0   3   7       27.79       31.60      6.56 o 
   1   3   7      368.13      348.75     11.12 o 
   2   3   7     1000.61     1017.22     22.30 o 
   3   3   7       10.27       10.94      7.22 o 
   4   3   7       68.09       72.10     20.79 o 
   5   3   7       62.03       64.75     25.82 o 
  -6   4   7       23.14       33.11     15.28 o 
  -5   4   7       39.42       20.07     10.28 o 
  -4   4   7      163.45      157.02     21.75 o 
  -3   4   7       16.71        8.03      8.93 o 
  -2   4   7     1927.84     1966.86     35.32 o 
  -1   4   7      569.92      514.07     11.94 o 
   0   4   7     6005.56     5903.07    108.72 o 
   1   4   7      469.48      463.52     12.97 o 
   2   4   7     1914.11     1973.44     40.88 o 
   3   4   7      120.53      125.88     22.81 o 
   4   4   7      513.01      595.69     37.02 o 
   5   4   7      229.44      197.74     51.40 o 
  -6   5   7      116.89      107.38     30.82 o 
  -5   5   7      322.64      312.43     27.05 o 
  -4   5   7      755.62      734.20     28.11 o 
  -3   5   7     2698.69     2636.64     47.29 o 
  -2   5   7     2900.47     2744.35     68.48 o 
  -1   5   7      499.04      465.55     19.84 o 
   0   5   7      543.98      477.61     11.25 o 
   1   5   7      918.71      985.46     20.96 o 
   2   5   7       45.66       32.46      6.50 o 
   3   5   7      201.33      230.21     16.99 o 
   4   5   7       80.38       64.80     19.51 o 
   5   5   7       14.34       12.14     13.83 o 
  -5   6   7      189.99      160.13     35.52 o 
  -4   6   7        0.72       12.37      7.22 o 
  -3   6   7      922.59      921.62     45.02 o 
  -2   6   7       51.86       65.79     10.58 o 
  -1   6   7     3857.06     3799.73     71.71 o 
   0   6   7       76.70      103.44     19.57 o 
   1   6   7      944.62      791.15     14.24 o 
   2   6   7        3.36        7.91      4.13 o 
   3   6   7     3668.05     4082.19     72.12 o 
   4   6   7      118.82      125.92     30.04 o 
   5   6   7      279.59      258.56     77.18 o 
  -5   7   7        4.70       16.80     11.37 o 
  -4   7   7     1790.23     1836.09     41.79 o 
  -3   7   7       57.22       51.92     12.92 o 
  -2   7   7     2052.08     2063.31     47.13 o 
  -1   7   7      285.10      267.68     43.72 o 
   0   7   7      959.84      899.94     37.56 o 
   1   7   7       27.11       34.58      6.99 o 
   2   7   7       57.93       57.62     10.01 o 
   3   7   7      161.51      145.94     14.23 o 
   4   7   7      343.00      289.65     66.65 o 
   5   7   7      148.66      102.70     39.77 o 
  -5   8   7        0.02      -18.59     18.59 o 
  -4   8   7       12.81       14.27     10.32 o 
  -3   8   7     2461.62     2472.36     44.85 o 
  -2   8   7     1000.10      983.14     22.54 o 
  -1   8   7     1312.37     1182.97     33.54 o 
   0   8   7     1469.49     1450.13     37.37 o 
   1   8   7     2551.09     2743.44     49.92 o 
   2   8   7      317.43      324.38     14.49 o 
   3   8   7      992.80     1064.35     40.96 o 
   4   8   7        8.33       -5.20     17.53 o 
   5   8   7        1.89       15.34     22.89 o 
  -5   9   7      132.43      111.45     36.44 o 
  -4   9   7       22.79       33.96     14.48 o 
  -3   9   7      382.65      368.47     18.40 o 
  -2   9   7      837.53      846.63     20.20 o 
  -1   9   7     1955.08     1879.10     46.67 o 
   0   9   7      110.81      104.78     20.79 o 
   1   9   7      110.37      112.31      8.87 o 
   2   9   7       52.92       49.48     10.49 o 
   3   9   7      485.95      490.94     26.93 o 
   4   9   7       29.70       24.02     14.45 o 
   5   9   7        0.84        7.70     19.08 o 
  -5  10   7      229.48      133.05     53.79 o 
  -4  10   7      151.88      136.70     28.26 o 
  -3  10   7        9.24       11.63      4.78 o 
  -2  10   7     1306.78     1324.60     28.38 o 
  -1  10   7      840.30      835.12     22.97 o 
   0  10   7     1748.12     1730.20     38.56 o 
   1  10   7       18.90       17.53      8.21 o 
   2  10   7     2427.47     2664.17     52.21 o 
   3  10   7      404.04      445.26     29.99 o 
   4  10   7      157.92      186.93     47.23 o 
  -5  11   7      253.83      173.73     66.55 o 
  -4  11   7      297.97      268.77     59.13 o 
  -3  11   7      195.65      187.35     31.64 o 
  -2  11   7      655.17      625.26     23.02 o 
  -1  11   7      727.70      746.19     26.10 o 
   0  11   7      133.19      140.39      6.80 o 
   1  11   7      596.79      604.52     16.22 o 
   2  11   7      101.56       88.80     14.97 o 
   3  11   7        5.41       12.94     10.21 o 
   4  11   7       60.40       54.58     19.56 o 
  -4  12   7       20.73       24.08     14.92 o 
  -3  12   7       81.96       61.53     21.68 o 
  -2  12   7        0.24       -0.28     11.89 o 
  -1  12   7     1438.81     1423.74     32.45 o 
   0  12   7       71.07       65.63     13.22 o 
   1  12   7     1104.93     1172.79     28.93 o 
   2  12   7       89.58       73.03     15.31 o 
   3  12   7      879.13      984.99     52.11 o 
   4  12   7        0.64        2.19     16.14 o 
  -4  13   7     1004.47     1156.72     61.98 o 
  -3  13   7       77.95       42.97     16.87 o 
  -2  13   7      480.08      557.67     30.27 o 
  -1  13   7      369.77      318.19     55.37 o 
   0  13   7      571.13      596.98     27.40 o 
   1  13   7        1.65        4.48      9.27 o 
   2  13   7       39.20       31.79     10.82 o 
   3  13   7        2.31       12.11     11.53 o 
   4  13   7        4.34       14.78     11.42 o 
  -4  14   7      468.34      506.54     36.15 o 
  -3  14   7      194.80      167.71     46.16 o 
  -2  14   7      655.28      674.48     24.98 o 
  -1  14   7      454.59      483.09     25.10 o 
   0  14   7      551.17      541.85     39.55 o 
   1  14   7      670.19      644.23     41.63 o 
   2  14   7     1313.32     1415.93     42.62 o 
   3  14   7       42.04       44.70     22.13 o 
  -3  15   7      405.37      546.01     71.30 o 
  -2  15   7      228.87      206.93     47.10 o 
  -1  15   7      473.75      480.17     22.70 o 
   0  15   7      156.81      142.93     29.24 o 
   1  15   7       35.25       30.43     13.28 o 
   2  15   7      178.39      161.87     45.17 o 
   3  15   7      139.74       78.23     33.84 o 
  -3  16   7       15.65       -8.45     15.03 o 
  -2  16   7       79.06       72.62     24.19 o 
  -1  16   7       43.92       35.29     15.23 o 
   0  16   7      797.04      795.78     33.79 o 
   1  16   7        2.20       12.33     18.86 o 
   2  16   7      487.60      455.19     39.50 o 
   3  16   7       10.37        1.15     26.41 o 
  -3  17   7      556.20      606.25     62.47 o 
  -2  17   7       28.31       17.12     22.35 o 
  -1  17   7      422.76      417.74     38.48 o 
   0  17   7        4.31       18.97     14.98 o 
   1  17   7        5.42       19.52     12.98 o 
   2  17   7        0.96        3.78     15.42 o 
  -2  18   7      140.95       92.30     33.69 o 
  -1  18   7      411.42      364.31    102.99 o 
   0  18   7      110.89       74.97     24.25 o 
   1  18   7      744.52      821.04     29.35 o 
   0  19   7      126.30       71.78     31.61 o 
  -6   0   8       81.89       93.01     43.10 o 
  -4   0   8     2411.90     2395.44     75.58 o 
  -2   0   8      583.46      578.06     24.56 o 
   0   0   8      592.08      677.33     33.79 o 
   2   0   8       70.69       69.39     16.96 o 
   4   0   8      659.69      818.50     88.10 o 
  -6   1   8       14.79       -1.24     13.24 o 
  -5   1   8       82.41       99.29     18.52 o 
  -4   1   8      325.69      313.41     46.91 o 
  -3   1   8     2248.11     2245.37     49.71 o 
  -2   1   8     2236.02     2353.68     42.87 o 
  -1   1   8     1272.69     1037.38     22.93 o 
   0   1   8     1217.03     1204.73     18.36 o 
   1   1   8     5108.52     5153.13     66.29 o 
   2   1   8      908.37      848.84     18.22 o 
   3   1   8      453.69      447.64     13.22 o 
   4   1   8      142.81      104.36     20.99 o 
   5   1   8      136.96      119.55     32.65 o 
  -6   2   8       36.72       40.62     14.25 o 
  -5   2   8      632.38      642.07     23.70 o 
  -4   2   8       13.36       15.16      7.79 o 
  -3   2   8      297.05      275.96     40.70 o 
  -2   2   8      458.81      437.23     14.19 o 
  -1   2   8      190.82      264.54     14.34 o 
   0   2   8      410.36      436.34     12.01 o 
   1   2   8      439.36      408.28     12.44 o 
   2   2   8       15.36       13.76      4.09 o 
   3   2   8     1855.78     1974.87     43.68 o 
   4   2   8      166.48      170.00     37.75 o 
   5   2   8      112.08       91.06     31.31 o 
  -6   3   8       42.72       36.81     20.37 o 
  -5   3   8        3.40       10.84     10.29 o 
  -4   3   8      246.52      246.68     34.43 o 
  -3   3   8        4.42       11.25      8.20 o 
  -2   3   8     5904.00     6010.15    108.49 o 
  -1   3   8       50.12       42.98      8.83 o 
   0   3   8     8608.15     8527.43    142.27 o 
   1   3   8      403.09      441.41     15.08 o 
   2   3   8     3216.62     3340.03     73.05 o 
   3   3   8       68.79       54.92     13.86 o 
   4   3   8      982.96     1052.75     36.54 o 
   5   3   8       17.21        9.09     18.85 o 
  -6   4   8       19.80       25.11     15.66 o 
  -5   4   8      636.14      676.97     34.52 o 
  -4   4   8      234.28      222.60     30.50 o 
  -3   4   8       78.70       71.15     13.24 o 
  -2   4   8      109.18      109.38     16.75 o 
  -1   4   8     1406.37     1473.16     26.51 o 
   0   4   8       68.59       66.74      5.60 o 
   1   4   8      514.88      538.52     13.79 o 
   2   4   8       94.61       85.39      7.86 o 
   3   4   8        6.72        5.04      6.33 o 
   4   4   8      882.67      933.48     39.47 o 
   5   4   8       65.04       31.24     22.01 o 
  -5   5   8      244.91      223.47     41.66 o 
  -4   5   8      956.45      946.40     29.25 o 
  -3   5   8     7177.80     7309.63    106.00 o 
  -2   5   8     2547.06     2505.19     54.62 o 
  -1   5   8     3778.24     3659.43    132.62 o 
   0   5   8     1980.66     2075.74     43.36 o 
   1   5   8     3235.02     3229.97     66.59 o 
   2   5   8      140.78      145.42      9.19 o 
   3   5   8      212.69      238.51     17.92 o 
   4   5   8      273.31      274.25     60.44 o 
   5   5   8        3.45       26.40     22.69 o 
  -5   6   8       39.96       26.05     12.82 o 
  -4   6   8      382.71      429.34     22.20 o 
  -3   6   8       89.54       71.82     12.65 o 
  -2   6   8      866.46      873.68     21.42 o 
  -1   6   8      255.61      235.55     25.69 o 
   0   6   8      115.57      108.23     19.36 o 
   1   6   8      149.14      154.88     10.42 o 
   2   6   8     1218.29     1323.13     23.57 o 
   3   6   8       27.74       16.62      8.42 o 
   4   6   8      681.38      737.10     38.52 o 
   5   6   8       52.13       29.74     24.07 o 
  -5   7   8      165.72      148.54     38.04 o 
  -4   7   8      160.72      135.76     23.21 o 
  -3   7   8      771.24      757.05     20.83 o 
  -2   7   8      905.58      867.17     20.85 o 
  -1   7   8     5517.24     5430.32    127.67 o 
   0   7   8      978.01      931.17     42.44 o 
   1   7   8     2133.79     2174.77     42.74 o 
   2   7   8      532.16      553.24     16.86 o 
   3   7   8      825.93      924.96     33.95 o 
   4   7   8      187.45      131.19     38.25 o 
   5   7   8       28.10       29.72     16.25 o 
  -5   8   8      341.99      308.95     74.83 o 
  -4   8   8      114.24      124.97     25.16 o 
  -3   8   8       40.37       35.48     11.59 o 
  -2   8   8     1062.61     1024.34     37.42 o 
  -1   8   8       52.09       51.14     15.61 o 
   0   8   8        2.25       11.88      9.27 o 
   1   8   8      705.36      704.91     20.69 o 
   2   8   8       12.89       12.57      7.94 o 
   3   8   8        5.76       -2.32     11.03 o 
   4   8   8      152.68      127.02     41.86 o 
   5   8   8       36.14       26.12     12.72 o 
  -5   9   8       11.94       28.14     12.96 o 
  -4   9   8      724.74      792.40    110.25 o 
  -3   9   8       16.93       17.76      6.12 o 
  -2   9   8      548.30      518.76     23.95 o 
  -1   9   8        2.20        3.08      8.99 o 
   0   9   8     4306.29     4558.33    102.18 o 
   1   9   8       67.59       54.89     11.25 o 
   2   9   8     1118.76     1148.46     26.44 o 
   3   9   8       31.95        9.66     14.93 o 
   4   9   8      323.06      305.53     86.51 o 
  -5  10   8      282.62      271.95     79.21 o 
  -4  10   8        0.32        2.28     20.08 o 
  -3  10   8      300.87      342.92     31.13 o 
  -2  10   8     1000.73      932.08     25.21 o 
  -1  10   8        5.32       10.47      9.56 o 
   0  10   8       19.66        9.99     11.34 o 
   1  10   8      139.64      117.63     20.97 o 
   2  10   8        1.98       -5.21     11.36 o 
   3  10   8       89.34      115.51     29.77 o 
   4  10   8      190.05      137.36     41.11 o 
  -5  11   8       69.94       53.47     23.33 o 
  -4  11   8       19.58      -10.50     23.27 o 
  -3  11   8      613.96      670.31     28.25 o 
  -2  11   8       29.55       34.12     11.00 o 
  -1  11   8      874.05      918.23     27.04 o 
   0  11   8     1533.04     1618.60     36.55 o 
   1  11   8      558.59      645.78     18.47 o 
   2  11   8      353.58      324.55     22.46 o 
   3  11   8        5.04       14.86     13.69 o 
   4  11   8       31.13       15.32     18.68 o 
  -4  12   8      342.05      299.96     65.13 o 
  -3  12   8      314.81      285.89     60.40 o 
  -2  12   8       30.15       12.72      9.71 o 
  -1  12   8      362.65      326.03     51.12 o 
   0  12   8       58.59       56.55     13.43 o 
   1  12   8      135.04      120.63     25.90 o 
   2  12   8      386.54      409.91     25.26 o 
   3  12   8      235.18      219.84     40.99 o 
   4  12   8      161.17      129.07     49.05 o 
  -4  13   8       27.79       25.24     20.32 o 
  -3  13   8      679.97      611.18     55.03 o 
  -2  13   8      181.38      174.19     33.81 o 
  -1  13   8     1505.12     1628.98     44.39 o 
   0  13   8      366.00      335.15     29.41 o 
   1  13   8      724.51      799.02     34.35 o 
   2  13   8        4.00        6.94     10.30 o 
   3  13   8      464.34      433.90     69.16 o 
  -4  14   8       50.30       39.59     19.49 o 
  -3  14   8      103.42      102.66     31.80 o 
  -2  14   8       70.95       59.08     12.92 o 
  -1  14   8      111.41       82.19     17.40 o 
   0  14   8      387.80      317.63     70.79 o 
   1  14   8      172.42      155.01     40.71 o 
   2  14   8       44.57       48.80     17.72 o 
   3  14   8       92.03       97.54     30.88 o 
  -3  15   8        0.61        7.03     20.05 o 
  -2  15   8      894.34     1116.96     56.22 o 
  -1  15   8      406.39      421.10     31.98 o 
   0  15   8     1746.11     1784.71     33.30 o 
   1  15   8       28.82       39.48     16.25 o 
   2  15   8      327.64      371.79     34.40 o 
   3  15   8      174.96      110.80     35.49 o 
  -3  16   8       11.02       -1.63     19.62 o 
  -2  16   8       37.37       33.27     22.01 o 
  -1  16   8       35.46       44.10     13.37 o 
   0  16   8       57.12       48.59     17.30 o 
   1  16   8      164.48      163.49     42.58 o 
   2  16   8        1.27       12.29     15.32 o 
  -2  17   8      246.65      214.31     52.36 o 
  -1  17   8      103.06      130.40     35.47 o 
   0  17   8      326.71      392.23     30.34 o 
   1  17   8      362.60      295.97     74.23 o 
   2  17   8       25.78       22.24     18.88 o 
  -1  18   8       97.23       71.50     34.87 o 
   0  18   8       42.65       41.60     17.25 o 
   1  18   8       37.77       16.53     14.73 o 
  -5   0   9      784.19      808.29     68.26 o 
  -3   0   9      912.76      890.78     31.34 o 
  -1   0   9     3263.96     3102.76     91.54 o 
   1   0   9     1165.67     1102.27     33.14 o 
   3   0   9      862.10      884.88     29.57 o 
   5   0   9        1.51        7.73     21.39 o 
  -6   1   9       12.25       24.58     15.58 o 
  -5   1   9        1.66        7.98     15.52 o 
  -4   1   9        1.76       15.71      8.28 o 
  -3   1   9      103.81      112.11     17.54 o 
  -2   1   9      720.24      701.46     23.13 o 
  -1   1   9       33.69       33.90      5.31 o 
   0   1   9       32.99        7.71      6.55 o 
   1   1   9      471.96      459.50     17.28 o 
   2   1   9     1792.75     1818.40     37.03 o 
   3   1   9       46.43       50.33     10.82 o 
   4   1   9       58.79       78.05     18.90 o 
   5   1   9       27.87       35.68     20.18 o 
  -6   2   9      122.29      116.89     38.09 o 
  -5   2   9       87.03       97.90     22.16 o 
  -4   2   9      940.31      978.74     31.17 o 
  -3   2   9     1047.89     1083.62     24.46 o 
  -2   2   9     3642.52     3773.82     75.30 o 
  -1   2   9     1017.86      993.13     27.58 o 
   0   2   9     2079.55     2035.65     35.12 o 
   1   2   9      726.06      676.63     28.40 o 
   2   2   9      139.96      138.46      9.82 o 
   3   2   9       24.58       21.84      8.69 o 
   4   2   9       78.21       63.52     19.93 o 
   5   2   9       40.67       43.70     21.88 o 
  -5   3   9       15.69       16.26     11.35 o 
  -4   3   9      952.50      832.02     25.84 o 
  -3   3   9      158.25      169.51     22.80 o 
  -2   3   9      470.18      456.85     13.51 o 
  -1   3   9     2319.14     2430.79     40.29 o 
   0   3   9       97.65      102.90      8.81 o 
   1   3   9     3306.79     3547.01     70.96 o 
   2   3   9        0.26        1.45      5.58 o 
   3   3   9     1044.46     1104.48     51.18 o 
   4   3   9       84.84       55.29     15.87 o 
   5   3   9       44.45       58.21     26.93 o 
  -5   4   9       38.32       32.23     12.76 o 
  -4   4   9     1676.59     1716.56     39.42 o 
  -3   4   9     1238.59     1218.00     30.77 o 
  -2   4   9      116.23       98.72     15.72 o 
  -1   4   9      844.04      828.90     20.52 o 
   0   4   9     1975.65     2057.76     38.80 o 
   1   4   9      212.63      207.09      9.35 o 
   2   4   9       47.43       33.96      7.38 o 
   3   4   9       18.40       14.81      8.87 o 
   4   4   9       24.73       11.45     12.93 o 
   5   4   9      131.01       84.40     33.94 o 
  -5   5   9       12.64       16.56     11.61 o 
  -4   5   9        4.54       11.93      8.13 o 
  -3   5   9       68.77       46.92     15.14 o 
  -2   5   9      312.98      313.16     12.72 o 
  -1   5   9       12.04       12.31     11.59 o 
   0   5   9      921.76      946.39     23.51 o 
   1   5   9      739.12      705.50     20.20 o 
   2   5   9      577.52      586.91     18.54 o 
   3   5   9       31.30       50.83     12.74 o 
   4   5   9       61.63       70.99     27.12 o 
   5   5   9      515.00      351.97    103.59 o 
  -5   6   9      172.23      173.79     37.87 o 
  -4   6   9        1.52        4.39      9.26 o 
  -3   6   9     1961.58     2038.31     37.88 o 
  -2   6   9     2081.79     2111.69     35.38 o 
  -1   6   9     2859.77     2825.95     69.50 o 
   0   6   9      241.12      271.55     28.08 o 
   1   6   9     1288.83     1263.01     30.32 o 
   2   6   9      483.19      504.11     16.55 o 
   3   6   9       30.92       12.87      7.45 o 
   4   6   9        0.24        1.27     25.77 o 
   5   6   9       10.60        6.77     15.79 o 
  -5   7   9        0.82        9.10     16.13 o 
  -4   7   9       40.32       27.55     13.62 o 
  -3   7   9       13.86        4.42     11.19 o 
  -2   7   9     1593.28     1562.79     31.74 o 
  -1   7   9       62.97       57.67     17.08 o 
   0   7   9      833.90      798.14     28.17 o 
   1   7   9      207.81      204.93     10.10 o 
   2   7   9     1734.21     1804.97     47.80 o 
   3   7   9      251.05      233.98     48.63 o 
   4   7   9       36.04       58.84     28.33 o 
   5   7   9       60.99       15.54     19.23 o 
  -5   8   9      175.89      157.79     45.32 o 
  -4   8   9      917.59      986.94     43.47 o 
  -3   8   9     1913.46     1967.80     50.66 o 
  -2   8   9       23.01       31.14     10.14 o 
  -1   8   9     1255.54     1220.15     31.97 o 
   0   8   9     1459.63     1456.48     36.13 o 
   1   8   9      714.45      706.05     21.19 o 
   2   8   9       21.97       23.24      7.53 o 
   3   8   9        3.94        4.55     12.50 o 
   4   8   9      212.09      148.55     47.53 o 
  -5   9   9       57.55       68.36     24.20 o 
  -4   9   9        7.34        6.56     11.69 o 
  -3   9   9      112.55       74.92     17.89 o 
  -2   9   9      103.65      117.46     25.63 o 
  -1   9   9      506.44      491.67     26.60 o 
   0   9   9        3.08       -3.33     13.72 o 
   1   9   9     1226.51     1235.88     32.34 o 
   2   9   9        7.16        2.05      8.05 o 
   3   9   9      660.55      716.75     27.19 o 
   4   9   9      265.41      151.10     60.87 o 
  -5  10   9        7.61       12.86     14.90 o 
  -4  10   9      433.70      388.08    113.38 o 
  -3  10   9      508.74      492.61     35.56 o 
  -2  10   9     2305.03     2411.90     65.05 o 
  -1  10   9        8.06        4.42      9.67 o 
   0  10   9     1753.53     1716.17     37.97 o 
   1  10   9       46.36       45.19     11.24 o 
   2  10   9      333.04      356.09     26.44 o 
   3  10   9      308.64      232.60     50.38 o 
   4  10   9      526.27      458.48     41.65 o 
  -4  11   9      194.49      151.87     37.76 o 
  -3  11   9       36.99       34.27     13.52 o 
  -2  11   9      230.35      246.85     37.98 o 
  -1  11   9       60.71       54.69     14.43 o 
   0  11   9      163.38      221.26     34.65 o 
   1  11   9      259.25      258.01     39.20 o 
   2  11   9      433.88      430.34     29.47 o 
   3  11   9      262.07      201.74     44.97 o 
   4  11   9        3.90       13.77     20.93 o 
  -4  12   9        0.90      -22.36     23.20 o 
  -3  12   9     1277.19     1281.23     48.13 o 
  -2  12   9      503.61      482.42     47.05 o 
  -1  12   9     1833.68     1779.43     41.36 o 
   0  12   9        9.59       12.89     12.57 o 
   1  12   9      721.54      787.39     25.83 o 
   2  12   9      266.21      226.93     50.07 o 
   3  12   9      553.79      522.54     44.08 o 
   4  12   9       15.24       19.34     29.05 o 
  -4  13   9       85.53       78.26     18.15 o 
  -3  13   9      230.59      185.21     43.41 o 
  -2  13   9       14.10        4.37     11.34 o 
  -1  13   9      191.16      191.35     31.18 o 
   0  13   9      560.38      587.33     26.81 o 
   1  13   9      134.25      113.38     27.66 o 
   2  13   9      292.55      256.44     55.30 o 
   3  13   9       11.73       20.77     15.86 o 
  -3  14   9      619.06      626.49     70.02 o 
  -2  14   9      659.03      666.24     30.64 o 
  -1  14   9      349.39      382.67     51.32 o 
   0  14   9       79.26       74.49     20.26 o 
   1  14   9      361.22      327.25     73.47 o 
   2  14   9       30.74       26.56     16.22 o 
   3  14   9        5.24       13.61     18.79 o 
  -3  15   9        0.52       15.07     12.65 o 
  -2  15   9       53.14       44.58     13.02 o 
  -1  15   9     1022.68     1071.25     38.23 o 
   0  15   9      125.26      109.96     34.89 o 
   1  15   9      568.07      596.79     54.91 o 
   2  15   9       11.09       -2.28     17.23 o 
  -3  16   9        7.74       27.00     21.41 o 
  -2  16   9      885.57      942.00     53.17 o 
  -1  16   9       24.57       15.87     11.01 o 
   0  16   9      950.48     1040.75     32.86 o 
   1  16   9      109.72       90.65     27.86 o 
   2  16   9      111.37       79.58     36.06 o 
  -2  17   9       55.05       37.98     17.48 o 
  -1  17   9       14.00       14.32     18.72 o 
   0  17   9      203.89      183.06     48.07 o 
   1  17   9       36.95       51.71     22.33 o 
  -1  18   9       97.53       99.61     26.75 o 
   0  18   9      277.83      269.00     31.28 o 
  -4   0  10       21.49       15.56     11.10 o 
  -2   0  10     1498.70     1546.51     52.08 o 
   0   0  10     7214.36     7451.58    214.83 o 
   2   0  10     3747.83     4185.00    191.06 o 
   4   0  10     1215.20     1301.55     97.02 o 
  -5   1  10      275.87      226.91     46.47 o 
  -4   1  10      194.82      170.23     28.26 o 
  -3   1  10     1003.15     1027.82     29.78 o 
  -2   1  10      129.81      125.96     16.32 o 
  -1   1  10     2765.67     2788.34     58.02 o 
   0   1  10      328.80      359.54     14.59 o 
   1   1  10       60.38       59.69     12.76 o 
   2   1  10       49.81       52.30     10.59 o 
   3   1  10       12.02       10.45      8.55 o 
   4   1  10      253.98      170.21     43.60 o 
   5   1  10       27.65       31.78     18.65 o 
  -5   2  10      111.19       86.15     20.08 o 
  -4   2  10      118.70       92.61     17.53 o 
  -3   2  10      403.56      418.83     18.61 o 
  -2   2  10      450.86      449.98     27.95 o 
  -1   2  10     1354.53     1310.67     28.97 o 
   0   2  10       19.70       36.59      9.36 o 
   1   2  10     2807.58     2751.32     84.76 o 
   2   2  10      926.77      957.16     26.72 o 
   3   2  10       54.47       59.76     13.96 o 
   4   2  10       38.96       41.53     16.94 o 
   5   2  10      451.95      307.82    101.84 o 
  -5   3  10        0.09        6.85     12.05 o 
  -4   3  10      873.10      914.86     31.91 o 
  -3   3  10      209.21      176.94     23.74 o 
  -2   3  10     2879.51     2886.68     56.61 o 
  -1   3  10        4.16        2.85      6.17 o 
   0   3  10      576.83      545.86     10.81 o 
   1   3  10        6.02       10.16      7.72 o 
   2   3  10       14.58       20.80      7.75 o 
   3   3  10        1.96       -1.25      9.26 o 
   4   3  10        8.69        9.17     10.90 o 
   5   3  10      102.62       62.24     28.08 o 
  -5   4  10       94.10       65.61     16.52 o 
  -4   4  10       92.28       72.60     14.79 o 
  -3   4  10      271.69      219.33     33.57 o 
  -2   4  10       76.63       72.76     14.36 o 
  -1   4  10     4244.55     4168.70     82.34 o 
   0   4  10     1907.68     1993.89     43.35 o 
   1   4  10     2112.94     2190.58     46.62 o 
   2   4  10       40.20       38.52      7.87 o 
   3   4  10     1019.91     1154.19     30.44 o 
   4   4  10       58.29       34.92     14.98 o 
   5   4  10       39.43       65.50     20.63 o 
  -5   5  10      237.37      255.54     61.37 o 
  -4   5  10      255.66      255.24     37.27 o 
  -3   5  10      156.79      176.36     22.55 o 
  -2   5  10      950.28      959.63     23.54 o 
  -1   5  10      232.69      215.93      4.39 o 
   0   5  10      316.81      287.35     15.05 o 
   1   5  10      151.94      186.07     10.91 o 
   2   5  10       33.26       32.91      8.63 o 
   3   5  10       39.19       25.90      8.75 o 
   4   5  10      150.18      117.27     35.27 o 
   5   5  10       10.34       10.09     15.09 o 
  -5   6  10        3.51        4.58     14.28 o 
  -4   6  10       41.65       47.40     16.28 o 
  -3   6  10       55.68       50.77     10.50 o 
  -2   6  10     6295.88     6289.82    108.34 o 
  -1   6  10       29.97       37.59     13.39 o 
   0   6  10     2262.42     2222.67     57.11 o 
   1   6  10       17.52       12.19      5.91 o 
   2   6  10     2151.60     2348.57     70.12 o 
   3   6  10        7.23       13.75      5.28 o 
   4   6  10        6.22       20.23     12.14 o 
  -5   7  10      268.18      239.93     57.23 o 
  -4   7  10       10.04        9.57      8.54 o 
  -3   7  10     1409.83     1380.39     39.85 o 
  -2   7  10     3847.57     3854.89     73.98 o 
  -1   7  10      349.82      359.95     32.58 o 
   0   7  10        5.38       -4.21     14.42 o 
   1   7  10      206.11      216.56     11.61 o 
   2   7  10       24.05       25.59      7.45 o 
   3   7  10       16.27       14.07      9.46 o 
   4   7  10       47.08       45.94     19.73 o 
  -5   8  10       19.79       27.72     21.85 o 
  -4   8  10       16.69       28.12     16.46 o 
  -3   8  10      452.04      423.95     65.21 o 
  -2   8  10      513.18      497.51     36.35 o 
  -1   8  10       27.33       25.51     12.82 o 
   0   8  10      807.33      786.37     39.86 o 
   1   8  10     1166.09     1253.10     24.99 o 
   2   8  10      537.60      536.57     19.53 o 
   3   8  10      538.28      578.83     20.30 o 
   4   8  10       57.64       91.65     34.35 o 
  -5   9  10        1.78        2.81     21.30 o 
  -4   9  10      205.84      232.19     51.67 o 
  -3   9  10       31.23       44.35     19.72 o 
  -2   9  10      563.30      528.68     33.42 o 
  -1   9  10       11.69       -5.89     13.98 o 
   0   9  10       43.02       52.90     12.89 o 
   1   9  10       11.32       11.86     10.26 o 
   2   9  10       17.17       12.19      5.67 o 
   3   9  10       85.75       72.43     20.11 o 
   4   9  10      115.76       97.43     32.10 o 
  -4  10  10       56.47       57.18     16.88 o 
  -3  10  10      247.11      239.73     37.44 o 
  -2  10  10      528.16      508.32     33.82 o 
  -1  10  10     1084.78     1121.24     32.66 o 
   0  10  10      304.06      296.16     45.64 o 
   1  10  10     1324.52     1403.02     41.60 o 
   2  10  10       76.85       61.95     20.40 o 
   3  10  10      664.36      735.28     57.99 o 
   4  10  10      109.74      105.25     38.50 o 
  -4  11  10      696.97      810.50     39.77 o 
  -3  11  10      469.50      503.36     39.04 o 
  -2  11  10      802.50      809.43     35.65 o 
  -1  11  10        5.37       13.48     11.41 o 
   0  11  10      113.26      116.39     22.38 o 
   1  11  10      113.18       88.97     18.11 o 
   2  11  10        1.44      -13.97     14.90 o 
   3  11  10      148.85      155.46     49.98 o 
   4  11  10        0.51       -9.53     30.47 o 
  -4  12  10       79.11       40.54     22.53 o 
  -3  12  10       31.95       25.69     12.85 o 
  -2  12  10      696.32      696.12     26.90 o 
  -1  12  10        8.39        2.18     12.92 o 
   0  12  10     1552.36     1578.64     44.43 o 
   1  12  10       36.10       32.22     14.31 o 
   2  12  10      900.42      952.02     41.82 o 
   3  12  10       38.94       37.03     15.25 o 
  -4  13  10       51.94       48.92     16.70 o 
  -3  13  10      108.26       99.73     25.92 o 
  -2  13  10       16.99       19.98      9.65 o 
  -1  13  10      114.95      132.41     26.00 o 
   0  13  10      271.88      193.71     39.19 o 
   1  13  10      221.97      199.68     39.57 o 
   2  13  10       21.16       12.94     12.77 o 
   3  13  10      114.08       67.97     28.34 o 
  -3  14  10      382.71      297.03     77.43 o 
  -2  14  10      199.09      190.76     38.65 o 
  -1  14  10      580.71      632.19     34.31 o 
   0  14  10      288.16      302.68     32.59 o 
   1  14  10      506.73      488.35     35.95 o 
   2  14  10      200.06      207.00     53.59 o 
   3  14  10        6.83      -25.39     26.45 o 
  -3  15  10      544.23      565.42     54.69 o 
  -2  15  10      135.29      109.42     32.32 o 
  -1  15  10      109.24       85.38     24.58 o 
   0  15  10        4.78       10.77     14.71 o 
   1  15  10       32.26       23.61     13.41 o 
   2  15  10        2.99        8.87     20.08 o 
  -2  16  10       19.71       34.37     19.23 o 
  -1  16  10      784.45      862.50     29.56 o 
   0  16  10        1.04       -0.29     13.87 o 
   1  16  10      376.59      425.98     41.82 o 
   2  16  10      100.34      101.16     55.55 o 
  -1  17  10       99.36       62.04     22.98 o 
   0  17  10      107.91       59.04     23.99 o 
   1  17  10        4.30       12.83     11.00 o 
  -5   0  11       79.84       60.63     20.23 o 
  -3   0  11      333.53      322.13     68.09 o 
  -1   0  11       74.85       61.80     16.58 o 
   1   0  11       30.53       20.88     12.02 o 
   3   0  11     1203.60     1276.66     50.25 o 
   5   0  11       24.37       15.71     24.16 o 
  -5   1  11      127.23      108.07     22.93 o 
  -4   1  11     1051.41     1060.06     31.28 o 
  -3   1  11     1977.97     1874.66     36.30 o 
  -2   1  11     1787.16     1838.80     35.17 o 
  -1   1  11     1090.29     1107.75     29.39 o 
   0   1  11     2686.13     2776.83     58.71 o 
   1   1  11      140.16      128.12     20.69 o 
   2   1  11      819.76      894.60     24.25 o 
   3   1  11      144.20      139.59     25.98 o 
   4   1  11       30.50       30.55     19.11 o 
  -5   2  11       10.35       27.27     10.38 o 
  -4   2  11      129.38      149.71     25.76 o 
  -3   2  11      857.08      778.68     22.31 o 
  -2   2  11       12.48        9.24      6.34 o 
  -1   2  11       97.93       95.82     17.37 o 
   0   2  11       43.74       36.10      8.85 o 
   1   2  11      187.76      160.68     22.61 o 
   2   2  11      404.64      384.96     22.04 o 
   3   2  11      416.80      362.70     66.08 o 
   4   2  11       60.73       44.14     17.98 o 
  -5   3  11      475.09      536.49     40.08 o 
  -4   3  11       58.22       39.19     10.63 o 
  -3   3  11     1482.68     1502.40     38.42 o 
  -2   3  11        6.08        7.77      5.21 o 
  -1   3  11     5039.75     5490.05    161.11 o 
   0   3  11      182.73      177.20     12.63 o 
   1   3  11      568.42      554.63     21.22 o 
   2   3  11        8.22       16.93      8.32 o 
   3   3  11      510.18      545.71     29.71 o 
   4   3  11      141.85      113.39     37.66 o 
  -5   4  11       58.82       48.98     13.39 o 
  -4   4  11       12.23       23.73      8.80 o 
  -3   4  11       71.55       60.29     14.52 o 
  -2   4  11       11.00        3.88      6.75 o 
  -1   4  11      747.41      752.41     19.89 o 
   0   4  11      359.43      360.09     15.68 o 
   1   4  11      535.69      562.54     20.69 o 
   2   4  11      526.21      515.97     21.23 o 
   3   4  11      367.96      380.12     33.20 o 
   4   4  11      136.43       91.61     31.95 o 
  -5   5  11      124.43      100.27     26.20 o 
  -4   5  11      582.37      564.92     31.91 o 
  -3   5  11       48.65       57.27     14.16 o 
  -2   5  11     1699.28     1635.09     35.88 o 
  -1   5  11     1298.83     1279.97     24.22 o 
   0   5  11     1886.88     1922.90     33.29 o 
   1   5  11      463.30      455.05     19.60 o 
   2   5  11      668.77      687.70     31.02 o 
   3   5  11       92.78       75.46     17.12 o 
   4   5  11       66.02       36.32     16.90 o 
  -5   6  11       35.21       31.62     15.11 o 
  -4   6  11       16.50       11.77      9.99 o 
  -3   6  11        8.84       19.14      8.42 o 
  -2   6  11      311.33      342.69     50.96 o 
  -1   6  11     1883.60     1986.18     45.42 o 
   0   6  11       88.96       91.47     20.04 o 
   1   6  11      477.88      452.70     22.40 o 
   2   6  11        5.51       -4.77      8.43 o 
   3   6  11      274.42      267.72     46.12 o 
   4   6  11        2.21      -19.73     24.16 o 
  -5   7  11       75.77       65.61     21.72 o 
  -4   7  11      601.42      664.31     32.06 o 
  -3   7  11      278.76      259.87     50.61 o 
  -2   7  11      553.06      627.47     41.38 o 
  -1   7  11      117.86      130.83     22.91 o 
   0   7  11     1506.83     1485.18     41.11 o 
   1   7  11       61.14       72.15     15.16 o 
   2   7  11      491.47      557.91     25.13 o 
   3   7  11       34.64       20.67     11.08 o 
   4   7  11       40.70       85.17     46.55 o 
  -5   8  11      186.79      178.91     55.93 o 
  -4   8  11        9.05       31.17     12.16 o 
  -3   8  11       29.28       20.04     14.01 o 
  -2   8  11      578.37      555.65     33.82 o 
  -1   8  11      301.98      313.98     46.71 o 
   0   8  11      874.52      860.86     32.31 o 
   1   8  11       28.12       35.72     11.23 o 
   2   8  11      128.28      123.59     19.41 o 
   3   8  11       20.68       32.49     14.24 o 
   4   8  11      823.61      868.75     34.66 o 
  -4   9  11        9.07       17.00     13.23 o 
  -3   9  11     1211.73     1305.01     36.09 o 
  -2   9  11      123.39      110.50     25.21 o 
  -1   9  11     5613.50     5929.14    171.08 o 
   0   9  11      146.17      156.32     28.81 o 
   1   9  11      652.20      687.09     23.67 o 
   2   9  11       42.13       38.58     10.99 o 
   3   9  11      391.01      346.73     35.54 o 
   4   9  11        7.60       10.86     23.50 o 
  -4  10  11       58.43       45.88     20.48 o 
  -3  10  11       13.48       10.83     13.89 o 
  -2  10  11      266.84      192.54     37.60 o 
  -1  10  11      346.72      311.39     53.62 o 
   0  10  11       53.18       48.66     14.49 o 
   1  10  11       67.17       53.72     15.57 o 
   2  10  11       89.31       91.22     22.65 o 
   3  10  11      138.58      140.66     42.93 o 
  -4  11  11      313.81      276.79     71.11 o 
  -3  11  11      267.99      241.04     51.37 o 
  -2  11  11      553.39      566.63     24.75 o 
  -1  11  11       44.20       56.97     16.97 o 
   0  11  11      384.12      391.56     36.88 o 
   1  11  11      523.60      555.99     24.65 o 
   2  11  11      184.52      169.04     35.98 o 
   3  11  11       45.62       88.24     27.13 o 
  -4  12  11       44.59       44.04     16.90 o 
  -3  12  11       13.74       18.17     10.72 o 
  -2  12  11      156.73      151.73     32.41 o 
  -1  12  11        7.88        7.19     12.05 o 
   0  12  11       78.06       61.09     15.89 o 
   1  12  11      356.16      299.01     64.24 o 
   2  12  11        0.16       19.07     14.66 o 
   3  12  11      190.53      143.29     42.91 o 
  -3  13  11      100.59       86.54     33.46 o 
  -2  13  11     1443.17     1647.98     44.68 o 
  -1  13  11       16.44       19.51     15.04 o 
   0  13  11     1500.19     1493.57     39.33 o 
   1  13  11      109.83       83.85     24.31 o 
   2  13  11      479.18      528.19     45.51 o 
   3  13  11        3.22       10.82     19.84 o 
  -3  14  11       13.56        0.54     14.70 o 
  -2  14  11       90.31       73.00     22.38 o 
  -1  14  11      107.67       80.29     22.55 o 
   0  14  11       85.67       89.36     23.36 o 
   1  14  11       60.03       22.63     16.91 o 
   2  14  11       98.44       70.97     36.43 o 
  -2  15  11        1.84       15.94     17.47 o 
  -1  15  11      404.70      395.05     45.42 o 
   0  15  11        3.07        4.07     16.71 o 
   1  15  11      535.25      543.88     42.72 o 
   2  15  11       65.54       43.23     21.48 o 
  -2  16  11        0.31       -1.52     19.49 o 
  -1  16  11      139.40      120.31     41.81 o 
   0  16  11      246.99      200.71     55.92 o 
   1  16  11      150.57      117.20     38.37 o 
  -4   0  12     1131.29     1245.11     39.42 o 
  -2   0  12     3081.92     3147.47    156.81 o 
   0   0  12     1280.28     1356.18     57.11 o 
   2   0  12       97.75       79.79     20.98 o 
   4   0  12       57.70       33.41     15.39 o 
  -5   1  12       74.94       59.41     12.82 o 
  -4   1  12       40.66       45.80     12.95 o 
  -3   1  12      156.76      167.99     24.87 o 
  -2   1  12        4.63       -4.22      8.91 o 
  -1   1  12      829.53      850.44     27.39 o 
   0   1  12      241.84      235.75     18.90 o 
   1   1  12     1083.76     1091.76     37.61 o 
   2   1  12      172.13      167.09     23.93 o 
   3   1  12      525.63      524.21     35.48 o 
   4   1  12      123.99      111.54     26.06 o 
  -5   2  12      152.01      130.12     33.01 o 
  -4   2  12      256.94      209.08     32.33 o 
  -3   2  12      210.12      256.65     27.03 o 
  -2   2  12      317.24      338.90     37.79 o 
  -1   2  12      332.68      339.64     11.85 o 
   0   2  12      860.52      864.77     21.88 o 
   1   2  12     1118.26     1144.79     33.23 o 
   2   2  12        8.44       10.37      5.72 o 
   3   2  12       25.93       26.80     14.25 o 
   4   2  12        0.80        2.69     12.06 o 
  -5   3  12       67.67       48.79     17.99 o 
  -4   3  12       71.56       56.53     14.99 o 
  -3   3  12       20.00       17.34     11.55 o 
  -2   3  12     1234.58     1293.76     53.38 o 
  -1   3  12      516.12      550.69     16.06 o 
   0   3  12     1293.02     1318.72     30.92 o 
   1   3  12       90.04       82.76     19.55 o 
   2   3  12      554.90      566.48     21.89 o 
   3   3  12        5.61       -1.17     11.79 o 
   4   3  12       55.25       41.34     16.25 o 
  -5   4  12      478.79      510.11     41.19 o 
  -4   4  12      145.46      147.60     27.46 o 
  -3   4  12     1473.48     1436.96     33.88 o 
  -2   4  12        5.73        9.33      6.59 o 
  -1   4  12     2428.09     2493.33     86.88 o 
   0   4  12      369.33      396.76     22.29 o 
   1   4  12       36.02       21.57     11.49 o 
   2   4  12       25.43       35.03     11.27 o 
   3   4  12      128.71       94.79     21.53 o 
   4   4  12       25.61       12.57     16.64 o 
  -5   5  12      119.29      100.91     30.38 o 
  -4   5  12        5.03       13.06     11.49 o 
  -3   5  12      250.90      238.77     40.31 o 
  -2   5  12       35.62       26.20     11.87 o 
  -1   5  12      318.78      295.52     51.30 o 
   0   5  12      941.47      945.49     23.15 o 
   1   5  12     1023.62     1103.30     26.20 o 
   2   5  12      153.38      129.70     20.93 o 
   3   5  12       45.94       35.73     10.23 o 
   4   5  12       43.33       52.07     23.12 o 
  -5   6  12        0.42       12.72     20.14 o 
  -4   6  12      822.51      874.41     38.44 o 
  -3   6  12       68.32       63.02     18.75 o 
  -2   6  12      515.85      542.34     69.31 o 
  -1   6  12       92.01       66.98     15.41 o 
   0   6  12      898.59      871.26     26.41 o 
   1   6  12       13.79        8.23      8.91 o 
   2   6  12       34.20       36.99      8.42 o 
   3   6  12        2.97        6.75      8.16 o 
   4   6  12       31.35        2.41     16.02 o 
  -5   7  12        2.59      -11.29     27.66 o 
  -4   7  12        1.45       25.75     12.06 o 
  -3   7  12      290.27      271.29     46.75 o 
  -2   7  12      294.72      275.17     45.79 o 
  -1   7  12      412.57      476.42     40.71 o 
   0   7  12       78.86       64.64     13.37 o 
   1   7  12     1253.99     1322.74     40.85 o 
   2   7  12       34.89       40.25     10.60 o 
   3   7  12      306.33      284.42     57.67 o 
   4   7  12       11.24        8.08     17.82 o 
  -4   8  12      349.88      412.52     34.56 o 
  -3   8  12      212.33      210.05     35.48 o 
  -2   8  12      505.58      484.38     37.96 o 
  -1   8  12     1565.30     1502.72     43.62 o 
   0   8  12      147.19      145.72     25.01 o 
   1   8  12      103.49       86.46     24.39 o 
   2   8  12       38.60       38.77     10.97 o 
   3   8  12        7.82       17.46     11.77 o 
   4   8  12       11.95        0.10     23.34 o 
  -4   9  12       33.20       33.15     18.01 o 
  -3   9  12      184.41      145.25     38.77 o 
  -2   9  12      700.40      719.27     34.13 o 
  -1   9  12      550.65      549.96     46.91 o 
   0   9  12      636.49      686.90     29.04 o 
   1   9  12        4.48        6.85     11.11 o 
   2   9  12      334.24      370.01     28.56 o 
   3   9  12       32.70       33.63     15.33 o 
  -4  10  12       71.20       44.66     20.73 o 
  -3  10  12      368.25      312.12     53.85 o 
  -2  10  12        5.24       16.20     16.75 o 
  -1  10  12     1948.03     2045.77    107.35 o 
   0  10  12       47.14       39.58     13.60 o 
   1  10  12      353.22      331.68     25.84 o 
   2  10  12        8.95       11.74     11.88 o 
   3  10  12       43.60       23.35     15.20 o 
  -4  11  12        9.98        4.86     23.50 o 
  -3  11  12       94.65       63.15     21.21 o 
  -2  11  12       33.69       14.93     16.30 o 
  -1  11  12      195.58      215.33     42.14 o 
   0  11  12      676.45      654.87     29.82 o 
   1  11  12     1330.82     1352.69     38.02 o 
   2  11  12      168.78      176.01     40.32 o 
   3  11  12       74.72       67.45     25.99 o 
  -3  12  12      559.24      606.17     28.82 o 
  -2  12  12      598.51      659.30     30.12 o 
  -1  12  12      274.98      287.79     49.87 o 
   0  12  12      218.93      197.85     39.88 o 
   1  12  12       65.92       53.43     16.77 o 
   2  12  12       68.32       41.02     17.24 o 
   3  12  12        7.76      -13.68     21.98 o 
  -3  13  12        7.28       -1.61     16.47 o 
  -2  13  12      120.42      104.16     24.45 o 
  -1  13  12      463.75      509.66     41.93 o 
   0  13  12      401.52      405.25     35.65 o 
   1  13  12      359.52      283.57     74.07 o 
   2  13  12       19.54       20.01     20.38 o 
  -2  14  12      693.16      738.53     31.58 o 
  -1  14  12       14.64       18.72     11.12 o 
   0  14  12      143.68      170.97     44.86 o 
   1  14  12        0.20        5.43     16.15 o 
   2  14  12       65.34       53.47     25.85 o 
  -2  15  12      148.32      136.04     50.63 o 
  -1  15  12       19.87       12.04     14.35 o 
   0  15  12      364.31      323.57     92.75 o 
   1  15  12       43.20       50.87     17.55 o 
  -1  16  12      540.68      603.77     28.79 o 
   0  16  12       70.41       67.44     24.04 o 
  -5   0  13       30.77       26.25     16.82 o 
  -3   0  13     1495.71     1563.87     62.67 o 
  -1   0  13     2087.99     2204.16     84.08 o 
   1   0  13      800.53      797.68     30.82 o 
   3   0  13      138.77      118.11     40.58 o 
  -5   1  13       23.50       23.51     13.41 o 
  -4   1  13      375.27      409.80     33.91 o 
  -3   1  13      204.53      200.78     30.34 o 
  -2   1  13      893.34      878.38     37.99 o 
  -1   1  13        3.45       15.86     10.77 o 
   0   1  13      307.95      305.13     22.77 o 
   1   1  13      229.90      246.61     42.02 o 
   2   1  13      173.18      129.16     20.83 o 
   3   1  13       31.31       23.57     10.71 o 
   4   1  13       14.34        8.67     10.61 o 
  -5   2  13        2.86       13.46     16.09 o 
  -4   2  13      256.19      231.94     42.44 o 
  -3   2  13      678.65      660.94     27.84 o 
  -2   2  13      571.55      609.38     23.70 o 
  -1   2  13      987.50     1014.45     24.65 o 
   0   2  13     3266.22     3377.82     60.37 o 
   1   2  13     1635.95     1678.02     56.99 o 
   2   2  13      307.54      336.03     55.77 o 
   3   2  13      108.36      102.92     20.86 o 
   4   2  13      366.09      225.99     78.08 o 
  -5   3  13      209.82      192.35     53.57 o 
  -4   3  13        0.23       -0.80     13.92 o 
  -3   3  13      472.84      477.44     30.67 o 
  -2   3  13        1.43        8.52     10.70 o 
  -1   3  13      295.49      332.46     38.19 o 
   0   3  13       42.52       36.62     11.42 o 
   1   3  13        3.18       -0.28      8.10 o 
   2   3  13       58.29       44.36     13.41 o 
   3   3  13       40.86       30.75     16.03 o 
   4   3  13      110.21       71.18     31.12 o 
  -5   4  13      116.73       93.25     31.09 o 
  -4   4  13      249.66      252.68     51.82 o 
  -3   4  13      112.61      113.52     23.61 o 
  -2   4  13      651.15      698.20     38.28 o 
  -1   4  13      274.76      245.20     12.99 o 
   0   4  13     1917.42     2094.92     48.71 o 
   1   4  13       41.36       43.52      8.15 o 
   2   4  13      746.85      804.90     35.57 o 
   3   4  13       51.73       39.70     15.34 o 
   4   4  13      151.65      121.47     43.71 o 
  -5   5  13       43.27       51.48     18.99 o 
  -4   5  13      313.58      266.56     58.93 o 
  -3   5  13      462.39      527.12     44.77 o 
  -2   5  13      162.51      178.00     29.75 o 
  -1   5  13      472.67      496.41     32.88 o 
   0   5  13       40.57       39.91     14.24 o 
   1   5  13       53.26       54.22     13.49 o 
   2   5  13      266.43      256.69     21.13 o 
   3   5  13       73.30       64.04     19.67 o 
   4   5  13       54.49       27.68     18.11 o 
  -4   6  13        1.08       13.44     12.46 o 
  -3   6  13      892.09      928.96     30.07 o 
  -2   6  13       87.21       79.08     20.07 o 
  -1   6  13     1627.77     1723.25     45.58 o 
   0   6  13      114.37       95.67     22.21 o 
   1   6  13     1293.89     1341.88     39.80 o 
   2   6  13        8.83       10.79      8.88 o 
   3   6  13      255.60      225.36     56.43 o 
   4   6  13        6.40       14.26     23.98 o 
  -4   7  13      572.95      693.34     40.78 o 
  -3   7  13       42.63       29.55     13.52 o 
  -2   7  13      139.93      147.67     32.16 o 
  -1   7  13      254.72      244.12     44.87 o 
   0   7  13      615.37      586.24     28.66 o 
   1   7  13        5.36       11.61      9.55 o 
   2   7  13      126.29      110.67     21.99 o 
   3   7  13       11.30       30.12     11.05 o 
  -4   8  13      297.17      244.35     59.60 o 
  -3   8  13      166.66      146.13     29.57 o 
  -2   8  13     1263.94     1217.54     32.70 o 
  -1   8  13       26.66       33.16     15.35 o 
   0   8  13     2053.94     2281.46     61.28 o 
   1   8  13      394.14      388.85     33.16 o 
   2   8  13      487.67      504.63     27.80 o 
   3   8  13       45.09       46.47     21.38 o 
  -4   9  13        2.57        2.98     11.05 o 
  -3   9  13      570.05      564.42     50.66 o 
  -2   9  13       29.68       23.62     14.91 o 
  -1   9  13        7.23        0.19     16.08 o 
   0   9  13       58.51       40.17     12.47 o 
   1   9  13        3.29       17.75     11.91 o 
   2   9  13       51.38       30.50     13.25 o 
   3   9  13       28.52       42.19     22.53 o 
  -4  10  13       16.04        6.22     24.83 o 
  -3  10  13       13.67        7.75     13.66 o 
  -2  10  13     1415.48     1428.35     47.48 o 
  -1  10  13       18.94       14.63     13.26 o 
   0  10  13      564.94      580.61     34.24 o 
   1  10  13      242.33      177.91     37.08 o 
   2  10  13      523.49      566.72     61.76 o 
   3  10  13        6.82      -18.38     37.22 o 
  -3  11  13       69.44       81.65     19.25 o 
  -2  11  13       34.76       20.09     15.94 o 
  -1  11  13      537.25      461.79     85.00 o 
   0  11  13       58.17       42.98     12.92 o 
   1  11  13       30.06       20.92     14.73 o 
   2  11  13      248.35      206.48     51.76 o 
  -3  12  13      857.44      928.71     34.34 o 
  -2  12  13        0.42        7.55     16.57 o 
  -1  12  13      993.14     1082.28     37.40 o 
   0  12  13       92.23       88.38     23.68 o 
   1  12  13      105.60      130.58     32.63 o 
   2  12  13       69.94       38.99     24.36 o 
  -3  13  13        0.12       21.27     35.77 o 
  -2  13  13        5.72        3.18     13.10 o 
  -1  13  13       53.06       31.81      9.78 o 
   0  13  13        1.98       14.52     14.12 o 
   1  13  13       62.58       62.43     24.73 o 
   2  13  13       39.67       36.61     24.11 o 
  -2  14  13        7.25       10.10     13.91 o 
  -1  14  13      219.71      178.13     57.61 o 
   0  14  13      221.64      213.46     57.58 o 
   1  14  13      413.91      297.41     86.33 o 
  -1  15  13        0.73        8.03     13.93 o 
   0  15  13       44.94       47.45     19.84 o 
  -4   0  14       28.62       28.29     18.01 o 
  -2   0  14     1340.24     1172.11     41.02 o 
   0   0  14      698.78      698.63     48.63 o 
   2   0  14      138.88      126.69     26.89 o 
   4   0  14       75.53       92.46     39.25 o 
  -4   1  14      111.46       89.30     21.37 o 
  -3   1  14     1049.83     1122.10     22.87 o 
  -2   1  14      162.34      186.39     34.58 o 
  -1   1  14     1207.76     1273.16     32.00 o 
   0   1  14      485.30      568.45     25.98 o 
   1   1  14     1068.53     1106.90     47.87 o 
   2   1  14      285.06      210.46     37.18 o 
   3   1  14        4.95       23.45     14.92 o 
   4   1  14        0.66       -6.82     13.12 o 
  -4   2  14       83.06       80.75     18.73 o 
  -3   2  14        9.99       18.02     12.57 o 
  -2   2  14       10.18       24.24     14.51 o 
  -1   2  14      130.19      131.92     21.83 o 
   0   2  14      283.95      253.18     36.51 o 
   1   2  14      833.38      836.07     27.21 o 
   2   2  14       85.39       95.81     20.71 o 
   3   2  14      165.82      136.38     37.60 o 
   4   2  14       20.51       25.14     18.32 o 
  -4   3  14      191.66      179.73     39.55 o 
  -3   3  14        7.87       17.75     12.72 o 
  -2   3  14     2623.89     2831.67     67.23 o 
  -1   3  14      114.55      107.83     20.52 o 
   0   3  14       31.53       17.31     13.57 o 
   1   3  14      111.32       85.31     16.58 o 
   2   3  14      165.66      171.08     30.09 o 
   3   3  14        3.78        6.83     12.55 o 
  -4   4  14       31.78       44.90     19.22 o 
  -3   4  14        0.16        7.67     14.52 o 
  -2   4  14      159.60      163.95     27.15 o 
  -1   4  14      149.58      143.07     26.57 o 
   0   4  14       31.02       46.09     17.76 o 
   1   4  14      175.09      165.61     30.37 o 
   2   4  14        7.91        1.87     11.43 o 
   3   4  14      235.33      183.08     40.55 o 
  -4   5  14       10.59       15.67     15.85 o 
  -3   5  14      560.12      600.05     48.34 o 
  -2   5  14      562.32      553.16     38.37 o 
  -1   5  14      708.85      792.41     40.65 o 
   0   5  14       21.30       11.39     11.34 o 
   1   5  14      187.55      192.11     34.98 o 
   2   5  14      188.69      191.60     35.81 o 
   3   5  14        3.52       10.28     25.97 o 
  -4   6  14       43.75       26.97     19.27 o 
  -3   6  14       14.65        6.92     18.31 o 
  -2   6  14        0.98       10.40     17.25 o 
  -1   6  14      388.94      350.55     57.48 o 
   0   6  14       10.70       15.80     12.52 o 
   1   6  14       60.11       47.54     16.12 o 
   2   6  14      350.19      324.39     51.69 o 
   3   6  14        0.89      -17.61     33.35 o 
  -4   7  14       10.38       27.03     18.51 o 
  -3   7  14      615.22      684.73     54.56 o 
  -2   7  14      130.05      133.45     25.59 o 
  -1   7  14     1563.56     1591.15     47.82 o 
   0   7  14      157.62      137.58     24.02 o 
   1   7  14       90.37       98.14     23.63 o 
   2   7  14       32.20       19.40     14.41 o 
   3   7  14       39.01       44.59     27.33 o 
  -4   8  14        1.13        5.18     19.11 o 
  -3   8  14       16.25       36.64     14.08 o 
  -2   8  14        0.17       15.55     12.50 o 
  -1   8  14      535.40      471.92     77.14 o 
   0   8  14      283.99      230.41     38.42 o 
   1   8  14      223.53      196.20     35.52 o 
   2   8  14       32.55       31.47     16.33 o 
   3   8  14      177.58      133.72     53.38 o 
  -3   9  14       33.25       28.32     16.96 o 
  -2   9  14      932.53      959.66     39.12 o 
  -1   9  14       36.94       25.81     12.29 o 
   0   9  14      726.41      805.19     32.72 o 
   1   9  14      577.97      520.45     33.48 o 
   2   9  14      465.50      450.36     48.45 o 
   3   9  14       22.84       16.86     40.87 o 
  -3  10  14       38.43       23.63     15.97 o 
  -2  10  14      352.48      283.31     55.87 o 
  -1  10  14      223.42      191.57     39.67 o 
   0  10  14      571.79      547.70     40.00 o 
   1  10  14      306.98      240.80     47.78 o 
   2  10  14       24.76       12.67     20.98 o 
  -3  11  14      389.40      324.03     77.26 o 
  -2  11  14      249.13      213.55     46.07 o 
  -1  11  14      410.05      542.49     75.25 o 
   0  11  14     1248.60     1281.00     47.13 o 
   1  11  14      226.17      199.11     38.87 o 
   2  11  14      134.75      123.15     57.31 o 
  -2  12  14       51.54       65.03     22.58 o 
  -1  12  14        2.34       15.25     10.45 o 
   0  12  14        4.31        3.61     13.54 o 
   1  12  14        4.36       -2.47     15.65 o 
   2  12  14      209.81      100.34     65.24 o 
  -2  13  14        3.53        3.84     15.08 o 
  -1  13  14      401.05      391.34     42.90 o 
   0  13  14       84.16       54.46     25.15 o 
   1  13  14      358.84      279.44     76.74 o 
  -1  14  14      191.74      120.72     39.13 o 
   0  14  14        9.06       25.63     17.78 o 
  -3   0  15      416.89      543.92     44.13 o 
  -1   0  15      816.97      909.46     44.49 o 
   1   0  15      232.60      229.93     46.23 o 
   3   0  15       16.94       -6.88     25.50 o 
  -4   1  15       10.35       13.50     12.47 o 
  -3   1  15       37.40       36.06     13.48 o 
  -2   1  15      398.39      414.59     22.17 o 
  -1   1  15      320.72      350.52     23.98 o 
   0   1  15      750.09      788.62     25.42 o 
   1   1  15        3.54       13.56      8.37 o 
   2   1  15      866.78      980.43     35.83 o 
   3   1  15       97.98       71.98     20.35 o 
  -4   2  15      263.47      239.49     63.92 o 
  -3   2  15      111.68      131.01     31.04 o 
  -2   2  15      722.99      810.23     35.64 o 
  -1   2  15        5.59       23.16     19.44 o 
   0   2  15        2.51       11.59     10.47 o 
   1   2  15       28.77       32.18     10.19 o 
   2   2  15        5.57       20.49     10.09 o 
   3   2  15       19.45       22.13     15.15 o 
  -4   3  15        7.55       30.75     12.33 o 
  -3   3  15       92.07       62.92     21.81 o 
  -2   3  15       58.60       54.45     17.56 o 
  -1   3  15      290.24      296.64     51.47 o 
   0   3  15      446.45      435.50     37.76 o 
   1   3  15      250.65      278.76     40.91 o 
   2   3  15       18.04       10.43      9.74 o 
   3   3  15      379.27      392.64     56.09 o 
  -4   4  15      585.96      657.71     38.50 o 
  -3   4  15       79.81       97.96     24.45 o 
  -2   4  15      769.48      864.33     50.36 o 
  -1   4  15       37.40       24.85     11.49 o 
   0   4  15      907.90      990.17     38.70 o 
   1   4  15      471.58      448.12     44.64 o 
   2   4  15      112.30       68.45     21.53 o 
   3   4  15        3.31       14.69     14.06 o 
  -4   5  15      292.77      219.54     57.85 o 
  -3   5  15       25.78       37.07     12.87 o 
  -2   5  15      210.94      200.24     34.36 o 
  -1   5  15      162.22      164.11     28.75 o 
   0   5  15     1058.24     1093.95     29.30 o 
   1   5  15      397.30      401.63     38.00 o 
   2   5  15       34.00       42.76     14.50 o 
   3   5  15       19.24       35.65     24.41 o 
  -4   6  15       48.91       31.86     18.49 o 
  -3   6  15      506.95      592.86     48.68 o 
  -2   6  15       25.43       34.28     14.84 o 
  -1   6  15      592.70      574.72     48.69 o 
   0   6  15       29.02       30.17     15.39 o 
   1   6  15       84.53       92.04     21.83 o 
   2   6  15       49.57       36.05     13.95 o 
   3   6  15       17.47        4.89     41.31 o 
  -4   7  15       92.89       71.94     25.97 o 
  -3   7  15       44.29       42.14     19.40 o 
  -2   7  15       86.40       76.40     20.46 o 
  -1   7  15      120.12      113.81     26.61 o 
   0   7  15      861.39      866.54     32.30 o 
   1   7  15      296.24      236.11     40.95 o 
   2   7  15      154.37      141.16     41.03 o 
   3   7  15      110.02       48.63     24.62 o 
  -3   8  15       69.15       48.96     17.22 o 
  -2   8  15       48.52       50.45     17.44 o 
  -1   8  15      589.29      584.81     55.40 o 
   0   8  15       47.99       53.51     15.85 o 
   1   8  15       29.95       40.39     14.28 o 
   2   8  15        0.14       -3.76     16.93 o 
  -3   9  15       38.74       24.30     20.23 o 
  -2   9  15        0.10       10.14     16.72 o 
  -1   9  15      553.76      545.20     41.50 o 
   0   9  15       83.46       74.95     19.77 o 
   1   9  15      142.45      151.89     30.85 o 
   2   9  15        9.72       28.32     18.52 o 
  -3  10  15       17.54       22.31     14.67 o 
  -2  10  15      722.87      842.62     59.55 o 
  -1  10  15        2.59        9.58     14.93 o 
   0  10  15        3.64       12.66     16.99 o 
   1  10  15       43.33       32.05     13.55 o 
   2  10  15       37.57       17.99     20.14 o 
  -2  11  15       15.47       11.84     20.35 o 
  -1  11  15      665.97      687.80     31.91 o 
   0  11  15      758.36      792.92     30.46 o 
   1  11  15      406.46      404.04     58.90 o 
  -2  12  15       69.94       39.79     16.07 o 
  -1  12  15       89.26       92.03     28.67 o 
   0  12  15       24.98        4.62     16.29 o 
   1  12  15        2.86       14.14     18.17 o 
  -1  13  15        4.24        2.17     18.61 o 
   0  13  15      185.37      133.01     44.53 o 
  -4   0  16      332.46      283.14    110.75 o 
  -2   0  16      583.27      756.87     67.00 o 
   0   0  16      750.82      819.66     50.38 o 
   2   0  16      435.56      416.83     64.73 o 
  -4   1  16       16.81       34.27     17.00 o 
  -3   1  16       40.31       41.93     20.92 o 
  -2   1  16       35.21       16.94     14.50 o 
  -1   1  16       17.03       30.70     14.24 o 
   0   1  16        7.67       19.52      9.41 o 
   1   1  16      837.70      841.15     50.95 o 
   2   1  16       36.56       20.31      9.24 o 
   3   1  16        7.25       42.19     14.95 o 
  -4   2  16      326.79      295.80     94.95 o 
  -3   2  16      507.90      557.08     38.23 o 
  -2   2  16      179.27      195.86     32.10 o 
  -1   2  16     1832.75     1906.01     45.40 o 
   0   2  16      424.71      413.28     81.98 o 
   1   2  16      442.77      428.97     56.82 o 
   2   2  16      140.22      116.92     29.01 o 
   3   2  16       15.05       11.80     13.65 o 
  -4   3  16      208.81      223.40     29.11 o 
  -3   3  16        6.19        7.68     17.29 o 
  -2   3  16       24.90       17.99     14.03 o 
  -1   3  16        1.92       -7.26     19.97 o 
   0   3  16        1.08      -19.21     19.21 o 
   1   3  16       23.04       18.55     12.90 o 
   2   3  16       96.42       78.57     21.03 o 
   3   3  16       32.38       22.61     14.62 o 
  -4   4  16       66.85       56.65     20.81 o 
  -3   4  16      194.33      165.40     33.16 o 
  -2   4  16       84.30       86.69     21.90 o 
  -1   4  16      782.02      843.59     58.17 o 
   0   4  16     1041.67     1080.28     32.56 o 
   1   4  16       81.17       98.89     21.92 o 
   2   4  16       56.12       29.26     14.04 o 
  -3   5  16       26.25       40.97     11.40 o 
  -2   5  16        1.11       16.26     12.08 o 
  -1   5  16       93.91       81.06     21.25 o 
   0   5  16      157.21      112.26     31.53 o 
   1   5  16      349.33      302.94     62.32 o 
   2   5  16       18.82       18.71     13.73 o 
  -3   6  16        3.10        8.14     21.36 o 
  -2   6  16      646.31      714.92     37.95 o 
  -1   6  16       23.61       26.74     16.72 o 
   0   6  16      300.42      258.76     48.22 o 
   1   6  16      210.21      145.78     27.58 o 
   2   6  16      206.15      163.81     56.95 o 
  -3   7  16        7.12       14.77     16.06 o 
  -2   7  16        2.47       10.80     13.28 o 
  -1   7  16       16.09       -7.76     20.40 o 
   0   7  16      140.27      110.36     31.44 o 
   1   7  16       26.58       14.06     16.99 o 
   2   7  16      150.61      110.67     41.51 o 
  -3   8  16      616.88      691.45     38.54 o 
  -2   8  16      200.63      203.30     55.16 o 
  -1   8  16      400.78      507.01     63.04 o 
   0   8  16      382.42      315.83     59.78 o 
   1   8  16      489.31      526.71     31.95 o 
   2   8  16       82.28       62.89     28.41 o 
  -2   9  16       74.25       53.45     22.71 o 
  -1   9  16       42.35       30.18     18.26 o 
   0   9  16        1.76       11.00      9.30 o 
   1   9  16      334.46      233.51     63.84 o 
  -2  10  16      126.00       94.89     35.26 o 
  -1  10  16      329.58      267.18     66.74 o 
   0  10  16       13.90       -4.99     16.45 o 
   1  10  16      230.54      191.18     45.52 o 
  -1  11  16      114.75       83.83     22.52 o 
   0  11  16      163.17       93.01     30.10 o 
  -3   0  17       33.86       20.52     47.21 o 
  -1   0  17       56.32       93.39     57.54 o 
   1   0  17      943.27      996.98     47.15 o 
  -3   1  17       64.59       62.81     27.24 o 
  -2   1  17      232.27      245.23     56.79 o 
  -1   1  17        2.47        6.27     13.67 o 
   0   1  17      163.11      158.64     31.61 o 
   1   1  17       44.10       31.70     19.64 o 
   2   1  17      143.84       66.69     24.19 o 
  -3   2  17       19.19       10.17     22.75 o 
  -2   2  17      168.41      118.30     27.66 o 
  -1   2  17      138.97       81.98     22.73 o 
   0   2  17      110.59       83.93     16.90 o 
   1   2  17       23.70       14.57     11.51 o 
   2   2  17       21.33       30.11     14.61 o 
  -3   3  17      569.66      558.44     56.43 o 
  -2   3  17        0.72       -7.02     19.01 o 
  -1   3  17      392.78      336.42     69.47 o 
   0   3  17        9.80       10.42     11.63 o 
   1   3  17      260.80      191.54     41.80 o 
   2   3  17       58.42       31.52     18.67 o 
  -3   4  17        5.28        9.12     16.67 o 
  -2   4  17       62.33       45.31     12.46 o 
  -1   4  17       42.88       53.03     16.66 o 
   0   4  17      280.58      274.72     58.67 o 
   1   4  17       32.71       27.42     14.04 o 
   2   4  17      140.90       84.25     26.59 o 
  -3   5  17      486.22      559.43     75.77 o 
  -2   5  17      191.88      156.62     34.62 o 
  -1   5  17      345.09      295.53     55.95 o 
   0   5  17       74.90       69.28     17.63 o 
   1   5  17      508.53      336.78     81.39 o 
   2   5  17       53.68       49.83     24.92 o 
  -3   6  17       19.92       31.73     21.18 o 
  -2   6  17        7.23       24.92     16.80 o 
  -1   6  17      116.03       99.67     19.67 o 
   0   6  17       23.77       11.61     12.86 o 
   1   6  17       52.28       49.81     18.78 o 
   2   6  17        3.64        3.15     15.93 o 
  -2   7  17      370.63      264.27     76.02 o 
  -1   7  17       18.41       14.56     15.64 o 
   0   7  17      345.58      291.30     78.92 o 
   1   7  17      139.12       82.66     30.32 o 
  -2   8  17       75.81       57.54     24.04 o 
  -1   8  17        8.58       13.63     16.54 o 
   0   8  17      385.74      340.45     72.65 o 
   1   8  17      177.14      136.38     35.28 o 
  -2   9  17       16.28       15.93     12.61 o 
  -1   9  17       34.04       38.71     17.80 o 
   0   9  17      346.61      248.64     59.98 o 
  -1  10  17       85.56       46.67     15.02 o 
   0  10  17       16.09       32.55     17.99 o 
  -2   0  18      302.16      193.11     90.97 o 
   0   0  18       50.12       54.90     29.36 o 
  -3   1  18      238.29      224.73     61.65 o 
  -2   1  18      114.75       85.43     35.60 o 
  -1   1  18      301.31      279.33     60.86 o 
   0   1  18      177.77      112.28     36.07 o 
   1   1  18       22.29       46.33     25.78 o 
  -3   2  18      314.85      291.21     82.99 o 
  -2   2  18       69.29       50.29     20.35 o 
  -1   2  18        7.06       10.56     20.97 o 
   0   2  18       74.04       70.70     21.87 o 
   1   2  18      212.70      120.95     32.70 o 
  -2   3  18      529.76      476.78    117.43 o 
  -1   3  18        2.17       20.49     14.33 o 
   0   3  18      152.04      126.99     33.19 o 
   1   3  18        0.05        6.39     11.90 o 
  -2   4  18       29.58       32.62     16.61 o 
  -1   4  18       21.82       34.77     18.43 o 
   0   4  18       53.97       51.89     22.15 o 
   1   4  18        4.64        8.02     11.08 o 
  -2   5  18       58.34       42.79     22.04 o 
  -1   5  18      372.74      297.70     64.79 o 
   0   5  18      395.56      267.53     66.38 o 
   1   5  18      417.02      428.51     55.37 o 
  -2   6  18      140.79      118.48     36.39 o 
  -1   6  18       16.10       16.57     17.38 o 
   0   6  18       49.60       56.43     19.23 o 
   1   6  18       12.82       19.77     13.52 o 
  -1   7  18      241.75      194.25     53.35 o 
   0   7  18        2.67       23.85     17.64 o 
  -1   0  19      554.61      661.86     70.64 o 
  -2   1  19        1.39       10.85     19.30 o 
  -1   1  19       14.92        9.64     15.30 o 
   0   1  19      165.21      100.31     36.63 o 
  -2   2  19      264.62      280.52     61.67 o 
  -1   2  19       74.29       68.95     31.75 o 
   0   2  19      175.16      123.68     41.45 o 
  -1   3  19       38.97       22.00     25.27 o 
   0   3  19       76.69       45.26     23.50 o 
  -1   4  19      157.54      105.22     33.49 o 
   0   4  19      233.01      213.56     66.96 o 
                                                 
